# Supplementary material for: Cannabidiol Activates Integrated Stress Response Signaling and Immune Trafficking Programs in an A375 Melanoma–Jurkat T Cell Coculture Model: A Multi-Omics Analysis
Source: ACS Omega. 2026 Jun 15;11(25):37332–45. doi: 10.1021/acsomega.6c01965 (PMC13325386; doi:10.1021/acsomega.6c01965)
Supplement: Supplementary file 1 [file ao6c01965_si_001.xls]

## Sheet: Table S1
Table S1. Network analysis results from transcriptomic data
ID	Molecules in Network	Score	Focus Molecules	Top Diseases and Functions
1	ADAMTS12,BFAR,CCNO,CLEC2D,DAD1,GGPS1,GIN1,GNL1,GNPAT,GPR108,GPR21,GSDMB,KDELR2,KPNA3,MBNL2,MFAP4,MIA3,MIR100HG,NOC3L,PALS2,PEX7,PIGF,PKIG,PLS3,PSMG1,RAB5IF,RDH11,RPN2,SAR1B,SNRNP70,TGFB1,TMEM97,U2AF2,USO1,ZFYVE9	14	35	[Dermatological Diseases and Conditions, Inflammatory Disease, Inflammatory Response]
2	APBB2,APP,ASCC1,BRSK1,CALML4,CCDC25,CDC14A,CLTB,COMMD7,CPNE6,DPY19L3,DSCAML1,EIF5A2,ELMOD3,ERMP1,FBXL2,GALK1,GPR3,GSAP,MRPL10,NXPE3,PACS2,PAFAH1B2,PJA1,POLR2C,PRPF40B,RNF24,RPGR,SLC25A38,SNX17,TM2D1,TOM1,TPD52L1,TTF1,UBE2K	14	35	[Cell Morphology, Hematological System Development and Function, Inflammatory Response]
3	ACAN,ADIPOR1,ADM2,ANKS1A,ARAP2,ASAH1,ATAT1,CASZ1,CAVIN1,CD5,CELF2,CMTM7,CSGALNACT1,CTSH,DEPP1,GNS,HCAR1,HPGD,IL10,ITGA10,MYDGF,NUP153,NUP88,NUP98,PAM,SHB,SIT1,SOX5,SOX6,SYT11,TINAGL1,TNFRSF21,TNNT1,UBASH3A,ZBTB32	14	35	[Connective Tissue Disorders, Developmental Disorder, Organismal Injury and Abnormalities]
4	ARTN,BEX1,CDC42BPA,CDYL,CIMAP1B,CLIC5,CNTRL,CRIP2,FAM89B,HEG1,ISM1,JSRP1,KPNA4,KPNA5,MEST,MIAT,PCNT,PTPN9,RAB38,RTN4RL2,SAP18,SDCCAG8,SESN3,SFTPB,SGMS1,SIPA1L2,SMAD9,STAP1,STAT3,WDR82,XPNPEP2,XPR1,ZDHHC3,ZDHHC7,ZNF467	14	35	[Cell Morphology, Cellular Assembly and Organization, Cellular Development]
5	APBA2,ARHGDIB,BRK1,CCNT1,CDK9,CYLD,ECSIT,GLRX,GLUD1,GMFG,GSTK1,HEXIM1,ING4,KHK,L3MBTL3,LARP7,MPRIP,MT-CYB,NQO2,PBRM1,PQBP1,RAB28,RAI1,RELA,RNF115,SLC38A6,SUPT20H,SUPT5H,TAMALIN,TIGAR,ULK3,USP38,WASF3,WBP11,YARS1	14	35	[Behavior, Carbohydrate Metabolism, Gene Expression]
6	AFF4,AGTRAP,ARPC5,ATF7IP,ATP2C1,BLMH,CCNJL,CD164,CMTM4,COL8A2,DAP,DEDD,ELL,ERCC1,ERCC4,FARS2,FEZ2,FOS,KIRREL3,KRT2,LETMD1,LGALS4,MGAT4A,NUBP1,OCIAD2,PCDH19,PRP4K,RAB11FIP1,RAB11FIP2,RGMA,SMG1,TBCA,TCEA1,TLL2,TRAPPC3	14	35	[Dermatological Diseases and Conditions, Developmental Disorder, DNA Replication, Recombination, and Repair]
7	BCL10,BMP10,BMPR2,CARD11,CHUK,CSNK1A1,CST3,CTSK,DEK,EGFL7,GZMK,HMGN1,HOTAIRM1,HOXA1,JAG2,LITAF,MALT1,MFAP2,NFKBIA,NID1,OTUD1,PCSK5,PDLIM4,PRKCQ,PTPN13,RABEP2,RBCK1,RBP1,RNF181,SCFD1,SEMA3C,SH2D1A,STK39,TRAFD1,WNK1	14	35	[Cellular Movement, Hematological System Development and Function, Tissue Morphology]
8	ADAM21,AKAP13,ATG9A,BTNL9,CCDC186,CDH26,CHCHD7,CLEC4A,CTNNAL1,DTD1,FOXP4,GOLM2,IL13,IMPA1,JAKMIP2,LTA4H,MARCKSL1,MCUR1,MIR99AHG,NELFE,NOP56,PAPSS1,PTPN1,RAB33A,SLC7A7,SPINT2,SRRM1,SRRM2,SRSF6,TAOK3,TBC1D4,TCEAL3,TMX2,UBE2E2,ZNF609	14	35	[Cell Death and Survival, Cellular Growth and Proliferation, Organismal Development]
9	ACAT2,ADAMTS6,AMD1,DARS1,DDR2,DROSHA,FRAT1,ITGAD,JUN,KMT5B,LRG1,OAZ1,ODC1,PBX2,PKNOX1,PSMB4,RING1,RNF7,RPLP0,SERP1,SMARCA2,SMARCB1,SMARCC1,SMARCC2,SMARCD1,SMARCE1,SMC3,SNIP1,SP2,SS18,STK40,SVIL,TARBP2,TMSB4X,WAS	14	35	[Developmental Disorder, Hereditary Disorder, Neurological Disease]
10	ANXA5,ARHGEF1,ARHGEF11,ARHGEF12,CCL21,CD2AP,CHP1,DIAPH1,FERMT3,FYB1,GNA13,ICAM1,KDM7A,LCP2,MAP1A,MOB3B,MOB3C,MVB12A,MYADM,NECTIN2,RAP1A,RAPGEF2,RASSF5,RELL1,RND1,SELP,SENP6,SKAP1,SLC9A1,SSU72,ST3GAL4,STK4,TESPA1,UBE2I,VASP	14	35	[Cell-To-Cell Signaling and Interaction, Hematological System Development and Function, Immune Cell Trafficking]
11	AKT1S1,ALDH1A3,ANKRA2,APTX,ARL13B,ARL3,CCDC50,CLPP,COL17A1,CXCL8,EIF3C,EIF4B,EIF4EBP1,FNDC5,GFPT1,IFIT2,KCNMA1,MAPKAP1,MLST8,MME,MTPN,OTUD7B,PIP5K1A,PRKAG2,RICTOR,RNF152,RPL19,RTCB,SELENOK,STING1,TBK1,TMEM120A,TMEM9B,UBASH3B,UBB	14	35	[Antimicrobial Response, Dermatological Diseases and Conditions, Inflammatory Response]
12	CD96,COX6C,DHRS4,DUSP11,ELOC,FHIP2A,GALM,GLDC,GNL2,H2AC18,HCST,HMCN1,IL15,MICB,NME4,PAFAH1B3,PDCD5,PFDN4,PGAM4,PGM2,PLEK,PNP,POLR2K,RAET1E,RPIA,SAFB,SAFB2,SF1,SREK1,SRSF7,STOX1,SYAP1,TKTL1,TSPAN7,VBP1	14	35	[DNA Replication, Recombination, and Repair, Nucleic Acid Metabolism, Small Molecule Biochemistry]
13	ARHGAP21,ARID5A,BBX,CD70,CMTM3,HDC,LMO4,LTA,MAPKAPK2,MARCHF3,MARK2,MERTK,MET,NEK6,NFKBIZ,NMI,NR1D1,PLAT,PLK2,PTPRE,PTPRJ,RILPL1,SASH1,SCIMP,SLA,SQSTM1,SRCIN1,STX8,TLR4,TNFAIP2,TNFSF8,TSC22D1,TSPAN33,UCN2,UNC13D	14	35	[Cellular Movement, Hematological System Development and Function, Immune Cell Trafficking]
14	ATAD1,ATP5MC2,ATP5MF,CCT4,COQ4,CSTB,ETFA,FUNDC1,KLHL20,ME2,MRPL23,MRPL3,MRPS12,MTIF2,NME2,P4HTM,PARL,PHB2,PINK1,PPA1,PRPF6,RAB5A,SDHB,SLC12A6,SLC25A6,TIMM10,TIMM13,TOMM20,TOMM22,TOMM70,TTC19,UQCRB,VASH1,VDAC2,VEGFA	14	35	[Cellular Assembly and Organization, Molecular Transport, Protein Trafficking]
15	APOL6,BST2,CSF1,DHX58,ETV6,GBP1,GBP5,IFI44,IFI6,IFIH1,IFIT5,IFITM1,IFITM2,IRF7,LAP3,LY6E,MX2,NONO,OGFR,PARP10,PLSCR1,PNPT1,SAMD9,SAMD9L,SAMHD1,SP110,SP140,TDRD7,TNIK,TOR1B,TRIM22,TRIM5,UBAP1,UBE2L6,USP18	14	35	[Antimicrobial Response, Inflammatory Disease, Inflammatory Response]
16	ASAP1,ATP6V1D,C1QL4,CCPG1,ENTR1,GPS2,HIVEP2,JAZF1,KLB,LHPP,LXN,MANBA,MED10,MED14,MED23,MED24,MED6,MED8,METTL8,NCKAP1L,OXR1,PEX11A,PPARG,PRKD2,RGL1,RHOB,SHISA5,SLC44A1,TBCC,TCF7L1,TLCD3B,TRERF1,VAMP5,WIPF1,ZNF703	14	35	[Cellular Development, Connective Tissue Development and Function, Tissue Development]
17	AKIRIN1,AKR1B1,CDC34,CDK3,CDKN1A,CELF1,COPS2,COPS3,COPS4,COPS5,COPS7B,COPS8,CUL1,DPY30,EIF3E,ESRRB,FBXW8,GPS1,ITPKB,KLF16,LRWD1,MCRS1,MSTN,N4BP2L2,NEK4,OLA1,ORC2,PSMA3,RHOH,S100A11,SUV39H1,SYNM,TNRC6A,UIMC1,XPO7	14	35	[Cardiovascular System Development and Function, Cellular Development, Cellular Function and Maintenance]
18	ADAMTS4,ANGPT1,ANKRD42,ARG2,ATP5MJ,BLK,BMPR1A,COPB1,COPB2,COPE,COPG2,COPZ1,CSPG4,DNAJB12,FKBP1A,GRIP2,IQUB,LYL1,MAPKBP1,METTL9,NCOA4,NDUFB3,NFKB1,NKX3-1,PCBP4,PLA2G6,POLR3GL,RAPGEF1,RHOQ,SACM1L,SF3B4,SLC39A7,STT3B,TMEM79,TNIP2	14	35	[Cell Morphology, Infectious Diseases, Organismal Injury and Abnormalities]
19	ATP11B,BZW1,CD28,CLK1,COG7,GOLGB1,GOSR1,GTPBP4,HCCS,HLA-DQB1,ILF2,LMAN1,LRRC23,MCFD2,MRPL11,NDFIP2,NPIPA5 (includes others),ORAI3,PSMF1,PUM3,RAD23B,RPL6,RRAGA,SEC61B,SLA2,SNRPB,SNRPC,SNRPN,SRPRB,STRN3,SUSD6,TAF1A,TRAPPC1,UBE4A,WBP4	14	35	[Hematological Disease, Hereditary Disorder, Organismal Injury and Abnormalities]
20	ARSG,BCL2,BECN1,BMF,CCNC,CCT5,CCT8,CTSL,DNAJA3,EIF3A,EIF3L,FKBP8,GABARAP,HUS1,MAP1S,METAP2,RAD17,RAD9A,RFC2,RFC4,RPA1,RPA2,RPA3,RPS6KB2,SLC44A5,SMN1,STK17B,TCHP,TCP1,TIFA,TMEM175,TNFRSF8,TOX,TYMS,ZFP91	14	35	[Cell Death and Survival, Cell Morphology, Organismal Injury and Abnormalities]
21	ADH5,AKAP11,ALAS2,ANXA3,AQP3,ATMIN,BAG4,CLTA,CNST,CREB3L2,CREB5,CSNK2A2,CTSW,DNAJB9,DNM1L,EDA,EDARADD,EDEM1,EDEM3,ELL2,EPB41L2,ERGIC1,FCMR,IZUMO1,LST1,MFF,MUTYH,MYO1F,NFAT5,NUDT1,PGAM5,SEC61A1,SLC38A2,TMBIM6,TMSB10	14	35	[Developmental Disorder, Hereditary Disorder, Metabolic Disease]
22	ANTXR1,B9D1,CEBPB,CEBPG,DDX28,DMWD,ECH1,ETFDH,FBLN1,FKBP6,FOXD1,GRSF1,H4C1,H4C16,H4C3,HNRNPA3,IDH3B,IGF2BP2,ISL2,JDP2,LRRC59,MRM3,PCTP,PPP1R15B,PRSS8,RALY,RPUSD4,SAE1,SEC11A,SLC7A1,SQOR,UBA2,USP33,ZKSCAN1,ZNF638	14	35	[Cancer, Cellular Assembly and Organization, Cellular Function and Maintenance]
23	APRT,ARMC6,AUH,BATF3,CD40LG,CLNS1A,DDX42,DECR1,HDDC2,IPO8,ITPA,LIG3,LIG4,LMAN2,METAP1,NAP1L1,NET1,PALM2AKAP2,PEX14,PREPL,PSMA2,PTPN7,PTPRG,RAB9A,RASSF2,RIDA,SAMSN1,SMG7,SNX4,TM7SF2,TNPO1,UVRAG,YBX3,ZNF230,ZNRD2	14	35	[Cell Cycle, DNA Replication, Recombination, and Repair, Infectious Diseases]
24	APOOL,ARF4,BRAF,CALU,CCDC6,CHCHD3,COL11A2,COL16A1,COL27A1,COL4A2,COL5A1,COL5A2,COL9A2,COL9A3,CRYBG1,DKK3,EIF4A3,IMMT,LGR6,LOXL3,MAST1,MFSD14A,MICOS10,MYO1D,NUDT16L1,PREX2,PTEN,RAB5C,RAD51D,RCN1,SENP7,SNX3,TNKS2,TRAF3IP1,TUFM	14	35	[Connective Tissue Disorders, Dermatological Diseases and Conditions, Organismal Injury and Abnormalities]
25	ABCB7,ALDH5A1,BMAL1,CEP20,CHGA,CLOCK,COMMD2,COQ7,CRISPLD1,CRY1,DBP,DHTKD1,EIF4G2,GABRB3,GALNT11,HIF1A,LCMT1,LRATD2,NADK2,NFIL3,NR1D2,PDE10A,PER1,PIP4K2C,PPP4C,PPP6C,PROS1,PSPH,RSPH3,SART1,SIAH2,SRSF8,USP20,WWC3,ZDHHC20	14	35	[Behavior, Digestive System Development and Function, Nervous System Development and Function]
