# Supplementary material for: Cannabidiol Activates Integrated Stress Response Signaling and Immune Trafficking Programs in an A375 Melanoma–Jurkat T Cell Coculture Model: A Multi-Omics Analysis
Source: ACS Omega. 2026 Jun 15;11(25):37332–45. doi: 10.1021/acsomega.6c01965 (PMC13325386; doi:10.1021/acsomega.6c01965)
Supplement: Supplementary file 2 [file ao6c01965_si_002.xls]

## Sheet: Table S2
Table S2. Integrated canonical pathway analysis across transcriptomic and proteomic datasets
Symbol	Entrez Gene Name	GenPept/UniProt/Swiss-Prot Accession	Expr Fold Change	Expr p-value	Location	Type(s)	Biomarker Application(s)	Drug(s)	Entrez Gene ID for Human	Entrez Gene ID for Mouse	Entrez Gene ID for Rat
ACTA1	actin alpha 1, skeletal muscle	P68133	1.007	0.898	Cytoplasm	other			58	11459	29437
ACTB	actin beta	P60709	1.004	0.971	Cytoplasm	enzyme			60	11461	81822
AGO1	argonaute RISC component 1	Q9UL18	-1.141	0.11	Cytoplasm	translation regulator			26523	236511	313594
AGO2	argonaute RISC catalytic component 2	Q9UKV8	-1.138	0.276	Cytoplasm	translation regulator			27161	239528	59117
AKT1	AKT serine/threonine kinase 1	P31749	-1.12	0.208	Cytoplasm	kinase	diagnosis,efficacy,response to therapy	A-443654,AKT inhibitor XIII,archexin,BAY1125976,borussertib,capivasertib,CCT129524,enzastaurin,GSK690693,ipatasertib,LY2503029,LY2780301,miransertib,MK2206,MPT0E028,perifosine,triciribine,triciribine phosphate,uprosertib,vevorisertib	207	11651	24185
AKT2	AKT serine/threonine kinase 2	P31751	-1.045	0.599	Cytoplasm	kinase		AKT inhibitor XIII,BAY1125976,capivasertib,CCT128930,CCT129524,enzastaurin,GSK690693,LY2503029,triciribine,triciribine phosphate	208	11652	25233
EIF1	eukaryotic translation initiation factor 1	P41567	-1.112	0.134	Cytoplasm	translation regulator			10209	20918	287703
EIF5	eukaryotic translation initiation factor 5	P55010	1.021	0.586	Cytoplasm	translation regulator			1983	217869	108348073
EIF1AX	eukaryotic translation initiation factor 1A X-linked	P47813	1.085	0.287	Cytoplasm	translation regulator	diagnosis,unspecified application		1964	66235	302697
EIF1AY	eukaryotic translation initiation factor 1A Y-linked	O14602	-1.091	0.374	Other	translation regulator			9086
EIF2A	eukaryotic translation initiation factor 2A	Q9BY44	1.025	0.499	Cytoplasm	translation regulator			83939	229317	502531
EIF2AK2	eukaryotic translation initiation factor 2 alpha kinase 2	P19525	-1.035	0.809	Cytoplasm	kinase		etavopivat,mitapivat	5610	19106	54287
EIF2B1	eukaryotic translation initiation factor 2B subunit alpha	Q14232	1.012	0.726	Cytoplasm	translation regulator			1967	209354	64514
EIF2B2	eukaryotic translation initiation factor 2B subunit beta	P49770	1.033	0.484	Cytoplasm	translation regulator			8892	217715	84005
EIF2B3	eukaryotic translation initiation factor 2B subunit gamma	Q9NR50	1.001	0.787	Cytoplasm	translation regulator			8891	108067	171145
EIF2B4	eukaryotic translation initiation factor 2B subunit delta	Q9UI10	1.075	0.441	Cytoplasm	translation regulator			8890	13667	117019
EIF2B5	eukaryotic translation initiation factor 2B subunit epsilon	Q13144	-1.049	0.726	Cytoplasm	translation regulator			8893	224045	192234
EIF2S1	eukaryotic translation initiation factor 2 subunit alpha	P05198	1.022	0.82	Cytoplasm	translation regulator	efficacy		1965	13665	54318
EIF2S2	eukaryotic translation initiation factor 2 subunit beta	P20042	1.07	0.166	Cytoplasm	translation regulator			8894	67204	296302
EIF2S3	eukaryotic translation initiation factor 2 subunit gamma	P41091	1.022	0.717	Cytoplasm	translation regulator			1968	26905	299027
EIF3A	eukaryotic translation initiation factor 3 subunit A	Q14152	1.023	0.62	Cytoplasm	translation regulator			8661	13669	292148
EIF3B	eukaryotic translation initiation factor 3 subunit B	P55884	-1.006	0.957	Cytoplasm	translation regulator			8662	27979	288516
EIF3C	eukaryotic translation initiation factor 3 subunit C	Q99613	-1.007	0.953	Other	translation regulator			8663
EIF3D	eukaryotic translation initiation factor 3 subunit D	O15371	1.011	0.671	Cytoplasm	translation regulator			8664	55944	362952
EIF3E	eukaryotic translation initiation factor 3 subunit E	P60228	-1.043	0.767	Cytoplasm	translation regulator			3646	16341	299872
EIF3F	eukaryotic translation initiation factor 3 subunit F	O00303	-1.078	0.192	Cytoplasm	translation regulator			8665	66085	293427
EIF3G	eukaryotic translation initiation factor 3 subunit G	O75821	-1.095	0.358	Cytoplasm	translation regulator			8666	53356	298700
EIF3H	eukaryotic translation initiation factor 3 subunit H	O15372	-1.031	0.735	Cytoplasm	enzyme			8667	68135	299899
EIF3I	eukaryotic translation initiation factor 3 subunit I	Q13347	-1.062	0.309	Cytoplasm	translation regulator			8668	54709	682390
EIF3J	eukaryotic translation initiation factor 3 subunit J	O75822	-1.027	0.877	Cytoplasm	translation regulator			8669	78655	691947
EIF3K	eukaryotic translation initiation factor 3 subunit K	Q9UBQ5	-1.034	0.702	Cytoplasm	translation regulator			27335	73830	292762
EIF3L	eukaryotic translation initiation factor 3 subunit L	Q9Y262	-1.053	0.594	Cytoplasm	translation regulator			51386	223691	300069
EIF3M	eukaryotic translation initiation factor 3 subunit M	Q7L2H7	1.048	0.361	Cytoplasm	translation regulator			10480	98221	295975
EIF4A1	eukaryotic translation initiation factor 4A1	P60842	-1.011	0.84	Cytoplasm	translation regulator			1973	13681	287436
EIF4A2	eukaryotic translation initiation factor 4A2	Q14240	-1.056	0.433	Cytoplasm	translation regulator			1974	13682	303831
EIF4A3	eukaryotic translation initiation factor 4A3	P38919	1.015	0.953	Nucleus	enzyme			9775	192170	688288
EIF4E	eukaryotic translation initiation factor 4E	P06730	1.008	0.633	Cytoplasm	translation regulator	prognosis	ISIS 183750	1977	13684	117045
EIF4G1	eukaryotic translation initiation factor 4 gamma 1	Q04637	1.024	0.676	Cytoplasm	translation regulator			1981	208643	287986
EIF4G2	eukaryotic translation initiation factor 4 gamma 2	P78344	1.015	0.724	Cytoplasm	translation regulator			1982	13690	361628
EIF4G3	eukaryotic translation initiation factor 4 gamma 3	O43432	-1.076	0.241	Cytoplasm	translation regulator			8672	230861	298573
EIF5B	eukaryotic translation initiation factor 5B	O60841	1.024	0.525	Cytoplasm	translation regulator			9669	226982	308306
FAU	FAU ubiquitin like and ribosomal protein S30 fusion	P62861	1.116	0.23	Cytoplasm	other			2197	14109	29752
GRB2	growth factor receptor bound protein 2	P62993	-1.039	0.75	Cytoplasm	other		liposome-incorporated Grb2 antisense oligodeoxynucleotide	2885	14784	81504
GSK3B	glycogen synthase kinase 3 beta	P49841	1.073	0.319	Nucleus	kinase	efficacy	aloisine A,AZD2858,enzastaurin,glycogen synthase kinase-3beta inhibitor,GSK-3beta inhibitor II,indirubin-3'-monoxime	2932	56637	84027
HNRNPA1	heterogeneous nuclear ribonucleoprotein A1	P09651	1.015	0.525	Nucleus	other			3178	15382	29578
HSPA5	heat shock protein family A (Hsp70) member 5	P11021	-1.015	0.602	Cytoplasm	enzyme	efficacy,unspecified application	PAT-SM6,SHetA2	3309	14828	25617
KGD4	alpha-ketoglutarate dehydrogenase subunit 4	P82909	1.038	0.427	Cytoplasm	other			92259	66128	294696
MAP2K1	mitogen-activated protein kinase kinase 1	Q02750	1.001	0.874	Cytoplasm	kinase		ABM-168,ARRY-424704,AS703988,binimetinib,binimetinib/cetuximab/encorafenib,binimetinib/encorafenib/panitumumab,binimetinib/vemurafenib,cetuximab/dabrafenib/trametinib,cobimetinib,cobimetinib/dabrafenib,cobimetinib/vemurafenib,dabrafenib/pembrolizumab/trametinib,dabrafenib/trametinib,dabrafenib/trametinib/vemurafenib,docetaxel/selumetinib,E 6201,FCN-159,mirdametinib,MKK1 inhibitor,PD184352,PD31808…	5604	26395	170851
MAP2K2	mitogen-activated protein kinase kinase 2	P36507	-1.011	0.941	Cytoplasm	kinase		ABM-168,AS703988,binimetinib,binimetinib/cetuximab/encorafenib,binimetinib/encorafenib/panitumumab,binimetinib/vemurafenib,cetuximab/dabrafenib/trametinib,cobimetinib,dabrafenib/pembrolizumab/trametinib,dabrafenib/trametinib,dabrafenib/trametinib/vemurafenib,docetaxel/selumetinib,FCN-159,mirdametinib,PD184352,PD318088,pimasertib,RO4927350,selumetinib,SM1-71,TAK 733,trametinib,trametinib/vemurafen…	5605	26396	58960
MAPK1	mitogen-activated protein kinase 1	P28482	1.011	0.787	Cytoplasm	kinase	efficacy	(5Z)-3-(2-aminoethyl)-5-[(4-phenylmethoxyphenyl)methylidene]-1,3-thiazolidine-2,4-dione,(5Z)-3-(2-aminoethyl)-5-[[4-(2-methylpropoxy)phenyl]methylidene]-1,3-thiazolidine-2,4-dione,(Z)-3-(2-aminoethyl)-5-(4-ethoxybenzylidene)thiazolidine-2,4-dione,3-(2-aminoethyl)-5-(4-ethoxybenzylidene)thiazolidine-2,4-dione,ASN007,ASTX029,binimetinib,CAY10561,FR 180204,HE3286,HH2710,ismidenon,JSI-1187,KO-947,LY-…	5594	26413	116590
MAPK3	mitogen-activated protein kinase 3	P27361	-1.046	0.561	Cytoplasm	kinase	efficacy	(Z)-3-(2-aminoethyl)-5-(4-ethoxybenzylidene)thiazolidine-2,4-dione,3-(2-aminoethyl)-5-(4-ethoxybenzylidene)thiazolidine-2,4-dione,ASN007,ASTX029,FR 180204,HE3286,HH2710,ismidenon,JSI-1187,KO-947,SM1-71,temuterkib,tizaterkib,tyrphostin AG 1288,ulixertinib,Vx-11e	5595	26417	50689
MRPS2	mitochondrial ribosomal protein S2	Q9Y399	-1.073	0.515	Cytoplasm	other			51116	118451	362094
MRPS5	mitochondrial ribosomal protein S5	P82675	-1.076	0.307	Cytoplasm	other			64969	77721	296134
MRPS7	mitochondrial ribosomal protein S7	Q9Y2R9	-1.04	0.76	Cytoplasm	other			51081	50529	113958
MRPS9	mitochondrial ribosomal protein S9	P82933	1.06	0.199	Cytoplasm	other			64965	69527	301371
MRPS11	mitochondrial ribosomal protein S11	P82912	-1.03	0.903	Cytoplasm	other			64963	67994	499185
MRPS14	mitochondrial ribosomal protein S14	O60783	-1.051	0.976	Cytoplasm	other			63931	64659	289143
MRPS15	mitochondrial ribosomal protein S15	P82914	1.285	0.0192	Cytoplasm	other			64960	66407	298517
MRPS16	mitochondrial ribosomal protein S16	Q9Y3D3	-1.029	0.705	Cytoplasm	other			51021	66242	688912
MRPS17	mitochondrial ribosomal protein S17	Q9Y2R5	-1.067	0.634	Cytoplasm	other			51373	66258	288621
MRPS22	mitochondrial ribosomal protein S22	P82650	-1.036	0.712	Cytoplasm	other			56945	64655	683519
MRPS23	mitochondrial ribosomal protein S23	Q9Y3D9	1.015	0.713	Cytoplasm	other			51649	64656	360594
MRPS25	mitochondrial ribosomal protein S25	P82663	1.068	0.351	Cytoplasm	other			64432	64658	297459
MRPS26	mitochondrial ribosomal protein S26	Q9BYN8	-1.069	0.426	Cytoplasm	other			64949	99045	362216
MRPS27	mitochondrial ribosomal protein S27	Q92552	1.006	0.829	Cytoplasm	other			23107	218506	361883
MRPS28	mitochondrial ribosomal protein S28	Q9Y2Q9	-1.058	0.648	Cytoplasm	other			28957	66230	689025
MRPS31	mitochondrial ribosomal protein S31	Q92665	1.211	0.034	Cytoplasm	other			10240	57312	290850
MRPS34	mitochondrial ribosomal protein S34	P82930	-1.114	0.273	Cytoplasm	other			65993	79044	287126
MRPS35	mitochondrial ribosomal protein S35	P82673	1.089	0.0906	Cytoplasm	other			60488	232536	297727
MRPS18A	mitochondrial ribosomal protein S18A	Q9NVS2	-1.059	0.544	Cytoplasm	other			55168	68565	301249
MRPS18B	mitochondrial ribosomal protein S18B	Q9Y676	1.093	0.133	Cytoplasm	other			28973	66973	294230
NRAS	NRAS proto-oncogene, GTPase	P01111	-1.035	0.632	Plasma Membrane	enzyme	efficacy,response to therapy		4893	18176	24605
PABPC1	poly(A) binding protein cytoplasmic 1	P11940	-1.115	0.0316	Cytoplasm	translation regulator			26986	18458	171350
PAIP1	poly(A) binding protein interacting protein 1	Q9H074	1.038	0.43	Cytoplasm	translation regulator			10605	218693	365684
PDPK1	3-phosphoinositide dependent protein kinase 1	O15530	-1.075	0.662	Cytoplasm	kinase		AR-12,BX-795,BX-912,GSK2334470	5170	18607	81745
PIK3C3	phosphatidylinositol 3-kinase catalytic subunit type 3	Q8NEB9	1.018	0.584	Cytoplasm	kinase		PIK-III,SAR405,SM1-71,VPS34 inhibitor 1,VPS34-IN1	5289	225326	65052
PIK3CA	phosphatidylinositol-4,5-bisphosphate 3-kinase catalytic subunit alpha	P42336	1.047	0.535	Cytoplasm	kinase	efficacy,prognosis,response to therapy	alpelisib,alpelisib/fulvestrant,alpelisib/trastuzumab emtansine,AS-702630,ASN003,AZD8835,BAY1082439,bimiralisib,BPI-21668,buparlisib,CLR457,CNIO-PI3Ki,copanlisib,dactolisib,ETP-45658,ETP-45797,ETP-45799,ETP-45867,ETP-45871,ETP-45874,ETP-45875,ETP-45876,ETP-5935,ETP-6531,ETP-7382,ETP-8162,GDC-0326,GNE-102,GNE-490,GNE-493,GNE-672,HS-10352,inavolisib,LOXO-783,MLN1316,MTX-216,NVS-PI3-2,PI-103,PI-540,…	5290	18706	170911
PIK3R1	phosphoinositide-3-kinase regulatory subunit 1	P27986	-1.044	0.813	Cytoplasm	kinase			5295	18708	25513
PIK3R4	phosphoinositide-3-kinase regulatory subunit 4	Q99570	1.066	0.197	Cytoplasm	kinase		SM1-71	30849	75669	363131
PPP1CA	protein phosphatase 1 catalytic subunit alpha	P62136	-1.007	0.883	Cytoplasm	phosphatase			5499	19045	24668
PPP1CB	protein phosphatase 1 catalytic subunit beta	P62140	-1.02	0.849	Cytoplasm	phosphatase			5500	19046	25594
PPP1CC	protein phosphatase 1 catalytic subunit gamma	P36873	1.046	0.388	Nucleus	phosphatase			5501	19047	24669
PTBP1	polypyrimidine tract binding protein 1	P26599	1.066	0.222	Nucleus	enzyme	unspecified application		5725	19205	29497
RACK1	receptor for activated C kinase 1	P63244	1.016	0.885	Cytoplasm	enzyme			10399	14694	83427
RAF1	Raf-1 proto-oncogene, serine/threonine kinase	P04049	-1.023	0.902	Cytoplasm	kinase	efficacy	1-(3-(1,4-dihydroimidazo[4,5-c]pyrazol-5-yl)-4-methylphenyl)-3-(3-(4-methyl-1H-imidazol-1-yl)-5-(trifluoromethyl)phenyl)urea,5-azacytidine/sorafenib,belvarafenib,binimetinib/cetuximab/encorafenib,binimetinib/encorafenib/panitumumab,binimetinib/vemurafenib,bortezomib/sorafenib,c-raf antisense oligonucleotide liposome,CCT239065,cetuximab/dabrafenib/trametinib,cetuximab/encorafenib,cetuximab/irinote…	5894	110157	24703
RALA	RAS like proto-oncogene A	P11233	-1.037	0.755	Cytoplasm	enzyme			5898	56044	81757
RAP1A	RAP1A, member of RAS oncogene family	P62834	1.203	0.123	Cytoplasm	enzyme			5906	109905	295347
RAP1B	RAP1B, member of RAS oncogene family	P61224	1.071	0.324	Cytoplasm	enzyme	unspecified application		5908	215449	171337
RAP2B	RAP2B, member of RAS oncogene family	P61225	-1.074	0.54	Plasma Membrane	enzyme			5912	74012	170923
RPL3	ribosomal protein L3	P39023	1.018	0.711	Nucleus	other		cytarabine/daunorubicin/omacetaxine mepesuccinate,cytarabine/doxorubicin/filgrastim/omacetaxine mepesuccinate,omacetaxine mepesuccinate
RPL4	ribosomal protein L4	P36578	1.04	0.519	Cytoplasm	enzyme
RPL5	ribosomal protein L5	P46777	1.095	0.0868	Cytoplasm	other
RPL6	ribosomal protein L6	Q02878	1.025	0.748	Cytoplasm	other	unspecified application
RPL7	ribosomal protein L7	P18124	1.081	0.385	Nucleus	transcription regulator
RPL8	ribosomal protein L8	P62917	1.015	0.862	Cytoplasm	other
RPL9	ribosomal protein L9	P32969	-1.007	0.793	Cytoplasm	other	diagnosis
RPL10	ribosomal protein L10	P27635	1.072	0.423	Cytoplasm	translation regulator			6134	110954	81764
RPL11	ribosomal protein L11	P62913	-1.081	0.16	Cytoplasm	other			6135	67025	362631
RPL12	ribosomal protein L12	P30050	1.058	0.524	Cytoplasm	other			6136	269261	499782
RPL13	ribosomal protein L13	P26373	1.057	0.555	Cytoplasm	other			6137	270106	81765
RPL14	ribosomal protein L14	P50914	-1.015	0.724	Cytoplasm	other			9045	67115	65043
RPL15	ribosomal protein L15	P61313	1.029	0.824	Cytoplasm	other			6138	66480	245981
RPL17	ribosomal protein L17	P18621	1.056	0.398	Cytoplasm	other			6139	319195	291434
RPL18	ribosomal protein L18	Q07020	1.057	0.588	Cytoplasm	other			6141	19899	81766
RPL19	ribosomal protein L19	P84098	1.111	0.117	Cytoplasm	other
RPL21	ribosomal protein L21	P46778	1.152	0.0126	Cytoplasm	other
RPL22	ribosomal protein L22	P35268	-1.043	0.345	Cytoplasm	translation regulator
RPL23	ribosomal protein L23	P62829	1.029	0.744	Cytoplasm	other
RPL24	ribosomal protein L24	P83731	1.131	0.0919	Cytoplasm	other
RPL26	ribosomal protein L26	P61254	1.064	0.31	Cytoplasm	other
RPL27	ribosomal protein L27	P61353	1.111	0.0702	Cytoplasm	other
RPL28	ribosomal protein L28	P46779	1.116	0.0487	Cytoplasm	other
RPL29	ribosomal protein L29	P47914	1.221	0.0988	Cytoplasm	other
RPL30	ribosomal protein L30	P62888	1.026	0.668	Cytoplasm	other
RPL31	ribosomal protein L31	P62899	1.092	0.307	Cytoplasm	other
RPL32	ribosomal protein L32	P62910	1.06	0.258	Cytoplasm	other
RPL34	ribosomal protein L34	P49207	1.037	0.615	Cytoplasm	other
RPL35	ribosomal protein L35	P42766	1.13	0.0308	Cytoplasm	other
RPL36	ribosomal protein L36	Q9Y3U8	1.096	0.227	Cytoplasm	other
RPL37	ribosomal protein L37	P61927	1.075	0.388	Cytoplasm	other
RPL38	ribosomal protein L38	P63173	1.113	0.0968	Cytoplasm	other
RPL10A	ribosomal protein L10a	P62906	1.015	0.834	Nucleus	other			4736	19896	81729
RPL13A	ribosomal protein L13a	P40429	1.056	0.528	Cytoplasm	other			23521	22121	317646
RPL18A	ribosomal protein L18a	Q02543	1.021	0.773	Cytoplasm	other			6142	76808	290641
RPL23A	ribosomal protein L23a	P62750	1.073	0.373	Cytoplasm	other
RPL27A	ribosomal protein L27a	P46776	1.08	0.232	Cytoplasm	other
RPL35A	ribosomal protein L35a	P18077	1.083	0.341	Cytoplasm	other
RPL36A	ribosomal protein L36a	P83881	1.098	0.191	Cytoplasm	other
RPL37A	ribosomal protein L37a	P61513	1.315	0.00379	Cytoplasm	other
RPL7A	ribosomal protein L7a	P62424	1.026	0.657	Cytoplasm	other
RPL7L1	ribosomal protein L7 like 1	Q6DKI1	-1.045	0.721	Cytoplasm	transcription regulator
RPLP0	ribosomal protein lateral stalk subunit P0	P05388	-1.024	0.532	Cytoplasm	other
RPLP1	ribosomal protein lateral stalk subunit P1	P05386	1.293	0.0777	Cytoplasm	other
RPLP2	ribosomal protein lateral stalk subunit P2	P05387	1.148	0.179	Cytoplasm	other
RPS2	ribosomal protein S2	P15880	1	0.919	Cytoplasm	other
RPS3	ribosomal protein S3	P23396	-1.023	0.87	Cytoplasm	enzyme	unspecified application
RPS5	ribosomal protein S5	P46782	1.005	0.998	Cytoplasm	other
RPS6	ribosomal protein S6	P62753	1.052	0.317	Cytoplasm	other	efficacy,response to therapy
RPS7	ribosomal protein S7	P62081	-1.014	0.744	Cytoplasm	other
RPS8	ribosomal protein S8	P62241	1.066	0.209	Cytoplasm	other
RPS9	ribosomal protein S9	P46781	-1.02	0.765	Cytoplasm	translation regulator
RPS10	ribosomal protein S10	P46783	-1.01	0.718	Cytoplasm	other
RPS11	ribosomal protein S11	P62280	1.053	0.287	Cytoplasm	other
RPS12	ribosomal protein S12	P25398	-1.016	0.914	Cytoplasm	other		neomycin
RPS13	ribosomal protein S13	P62277	-1.014	0.651	Cytoplasm	other
RPS14	ribosomal protein S14	P62263	-1.012	0.649	Cytoplasm	translation regulator
RPS15	ribosomal protein S15	P62841	1.066	0.555	Cytoplasm	other
RPS16	ribosomal protein S16	P62249	1.013	0.723	Cytoplasm	other
RPS17	ribosomal protein S17	P08708	1.026	0.899	Cytoplasm	other
RPS18	ribosomal protein S18	P62269	-1.037	0.532	Cytoplasm	other
RPS19	ribosomal protein S19	P39019	1.043	0.626	Cytoplasm	other
RPS20	ribosomal protein S20	P60866	1.013	0.949	Cytoplasm	other
RPS21	ribosomal protein S21	P63220	-1.097	0.124	Cytoplasm	other
RPS23	ribosomal protein S23	P62266	1.186	0.0466	Cytoplasm	translation regulator
RPS24	ribosomal protein S24	P62847	1.106	0.13	Cytoplasm	other	unspecified application
RPS25	ribosomal protein S25	P62851	1.158	0.0895	Cytoplasm	other
RPS26	ribosomal protein S26	P62854	1.134	0.0816	Cytoplasm	other
RPS27	ribosomal protein S27	P42677	1.046	0.272	Cytoplasm	other		empesertib
RPS28	ribosomal protein S28	P62857	-1.041	0.461	Cytoplasm	other
RPS29	ribosomal protein S29	P62273	1.133	0.199	Cytoplasm	other
RPS15A	ribosomal protein S15a	P62244	-1.015	0.56	Cytoplasm	other
RPS27L	ribosomal protein S27 like	Q71UM5	1.008	0.81	Cytoplasm	translation regulator
RPS3A	ribosomal protein S3A	P61247	1.039	0.508	Cytoplasm	other
RPS4X	ribosomal protein S4 X-linked	P62701	-1.004	0.903	Cytoplasm	other	diagnosis
RPS4Y1	ribosomal protein S4 Y-linked 1	P22090	1.086	0.266	Cytoplasm	other	diagnosis,prognosis
RPSA	ribosomal protein SA	P08865	-1.037	0.578	Cytoplasm	translation regulator
RRAS2	RAS related 2	P62070	1.275	0.0247	Plasma Membrane	enzyme
SHC1	SHC adaptor protein 1	P29353	-1.141	0.265	Cytoplasm	other
UBA52	ubiquitin A-52 residue ribosomal protein fusion product 1	P62987	1.086	0.611	Cytoplasm	enzyme
WARS1	tryptophanyl-tRNA synthetase 1	P23381	1.029	0.388	Cytoplasm	enzyme
XIAP	X-linked inhibitor of apoptosis	P98170	-1.139	0.323	Cytoplasm	enzyme	diagnosis,efficacy	APG-1387,ASTX660,BGB-24714,BI-891065,birinapant,GDC-0152,GDC-0917,idronoxil,TQB3728,XIAP antisense oligonucleotide AEG35156
