# Supplementary material for: Cannabidiol Activates Integrated Stress Response Signaling and Immune Trafficking Programs in an A375 Melanoma–Jurkat T Cell Coculture Model: A Multi-Omics Analysis
Source: ACS Omega. 2026 Jun 15;11(25):37332–45. doi: 10.1021/acsomega.6c01965 (PMC13325386; doi:10.1021/acsomega.6c01965)
Supplement: Supplementary file 3 [file ao6c01965_si_003.xls]

## Sheet: Table S3
Table S3. Upstream regulator analysis from transcriptomic data
ID	Molecules in Network	Score	Focus Molecules	Top Diseases and Functions
1	AGK,AMPD3,AP1G2,CDIPT,EIF4A3,GANAB,GATAD2A,GBE1,GMIP,GTPBP1,KPNA4,LNPK,NBEAL2,PTPN9,RAB11A,RAB27A,RABGGTA,SAP18,SEC22B,SLC35E1,STAT3,STX7,STX8,SYTL1,UBL4A,UNC13D,USP24,VPS11,VPS18,VPS33A,VPS51,VTI1B,WDR5,WDR6,WDR82	20	35	[Cellular Assembly and Organization, Molecular Transport, Protein Trafficking]
2	ABCE1,ABCF1,AIMP2,CCNT1,CDK9,CPSF6,EEF1E1,EIF2B1,EIF2B2,EIF2B3,EIF3D,EIF3G,EIF3K,GMFG,HARS1,HBS1L,HEXIM1,LARP7,MARS1,PAIP2,PQBP1,QARS1,RAI1,RELA,RMND5A,SLC25A10,SRPK1,SRPK2,SRSF1,SRSF2,SUPT5H,WARS1,WBP11,YARS1,ZC3H15	20	35	[Cellular Function and Maintenance, Gene Expression, Protein Synthesis]
3	ACTR1A,ARFIP2,BICD2,CAPZA2,CLIP1,CLPP,COMMD1,DCTN1,DCTN2,DCTN3,DCTN4,DCTN6,DPYSL2,DYNC1H1,IQGAP1,KATNA1,KATNB1,KIF5B,KLC1,KLC2,KPNA1,LYPLA1,MAPRE1,PAFAH1B1,PDCD6,PDLIM2,PRKRA,RBM22,RTN4,RTN4IP1,RUFY3,SERPINB4,STAT1,STIM1,THBS4	20	35	[Cellular Assembly and Organization, Cellular Function and Maintenance, Connective Tissue Disorders]
4	AKT1,AP3B1,AP3D1,BLOC1S3,BLOC1S4,BLOC1S5,BLOC1S6,BRK1,CLCN3,COPA,COPB1,COPB2,COPE,COPG1,COPG2,COPZ1,DHX15,ELMO2,GLUD1,HDHD2,ILK,IMPDH2,IQGAP2,IWS1,MAP7D1,NEK9,PBRM1,PI4K2A,RAP1GAP2,RHOG,SACM1L,SYNRG,TRIP12,URB2,VAMP7	20	35	[Cellular Assembly and Organization, Infectious Diseases, Organismal Injury and Abnormalities]
5	CCT4,CD59,CERT1,CPPED1,CRYBG1,CSTA,DDT,DUSP3,EXOC1,EXOC2,EXOC3,EXOC4,EXOC5,EXOC7,EXOC8,GIPC1,LAMTOR2,LAMTOR3,LAMTOR4,MAPK1,NCAM1,NUDCD3,OSBPL3,PAIP1,PROS1,PTPN7,RAB10,RABIF,RALA,RBM17,SHCBP1,SPTLC2,TTC27,VAPA,VAPB	20	35	[Cellular Function and Maintenance, Lipid Metabolism, Molecular Transport]
6	AHNAK,ANAPC1,ATF1,CASP6,CSRP1,DIABLO,ECSIT,ELF1,EZR,FTO,GTF2I,HMGXB4,HSPB1,HTRA2,KHSRP,KRT6B,MAP2K4,MAP2K7,MAP3K7,MSN,NFKB1,NQO2,PPM1A,PPM1B,PPP2R5C,PPP3R1,PRKCQ,RNF213,SEC23A,SH2D1A,SPN,TAB1,TXN2,USP19,XIAP	20	35	[Cell Death and Survival, Embryonic Development, Organismal Injury and Abnormalities]
7	AP1B1,ATP11B,BZW1,CARMIL2,CD28,COX6C,DAD1,EWSR1,GFUS,GNL2,GOLGB1,GTPBP4,HCCS,ILF2,MBD1,MOB4,MRPL11,PCYOX1,PNP,PPA1,PRSS1,PSMF1,PUM3,RAD23B,RRAGA,SEC61B,SNRPC,SRPRB,SRSF10,STRN,STRN3,STRN4,TMX3,UBE4A,VBP1	20	35	[Cell Morphology, Cellular Assembly and Organization, Small Molecule Biochemistry]
8	ACIN1,AKAP9,ARHGEF6,ARHGEF7,CAPNS1,CASP3,CIAPIN1,DFFA,DNAJA3,FKBP4,FKBP5,GCDH,GIT1,GIT2,HSD17B10,KIF2C,LRIF1,MAP1A,METAP2,NACC1,NCK1,NCK2,NSMAF,PAK1,PKN1,PPID,PPM1F,RNPS1,STK3,TNFAIP8,TUBG1,TUBGCP2,TUBGCP3,TUBGCP4,VPS28	20	35	[Cell Death and Survival, Cellular Assembly and Organization, Cellular Function and Maintenance]
9	ADRM1,AK3,ARID3A,ATAD1,ATP6V1E1,ATP6V1G1,BPTF,CCDC134,DESI1,DNAJC2,FLII,LZTFL1,MAZ,MYD88,NXN,POLA1,POLA2,POLE3,PSMA1,PSMA4,PSMA7,PSMB3,PSMB4,PSMC5,PSMC6,PSMD1,PSMD12,PSMD13,PSMD3,PSMD4,PSMD8,TXLNG,TYMS,UBQLN2,WTAP	20	35	[Cancer, Cell Death and Survival, Organismal Injury and Abnormalities]
10	ACTR2,BSDC1,CACTIN,CHMP1A,CIB1,CSE1L,DBR1,DLGAP4,DPF2,EIF2S3,FAM3C,FN1,G3BP1,G3BP2,KIF21B,NCKAP1L,NUP88,NUP98,PLEKHA2,PPIB,PPP2R5E,PPP6R2,PREB,RASSF2,SCRN1,SEC23B,SURF1,TOMM22,U2AF2,UBE2H,UBE4B,USP13,VPS45,VPS4A,WDR44	20	35	[Cellular Assembly and Organization, Infectious Diseases, Organismal Injury and Abnormalities]
11	ACAA2,ACAP2,CACYBP,CAND1,CDC34,CDK2,CKS1B,COPS2,COPS3,COPS4,COPS5,COPS6,COPS7A,COPS7B,COPS8,CUL1,DCUN1D1,EIF3E,FSCN1,GM2A,GPI,GPS1,HECTD3,IKBKB,KIF20A,KIF23,METTL14,NIF3L1,RAB35,RABEP2,SKP1,SKP2,TBC1D10B,TMSB4X,ZC3HC1	20	35	[Cardiovascular System Development and Function, Cellular Development, Cellular Function and Maintenance]
12	ATP2B4,CIZ1,CPSF3,DKC1,EFEMP1,EIF6,GRK3,HNRNPA1,ING1,MAD1L1,MAP3K20,MAPK14,MAX,MCM3,MCM4,NCAPH2,NSUN2,NUP153,PBK,PCNA,PSMB7,PSMC4,PTMA,RNF14,RUVBL1,RUVBL2,SCPEP1,SMC3,SNAPIN,SPAG9,TELO2,TNPO1,TOMM20,TRRAP,TTI1	20	35	[Cell Cycle, Organismal Injury and Abnormalities, Organismal Survival]
13	ACBD3,AKAP17A,ARHGAP1,ARHGDIB,ASPSCR1,BET1,CD2AP,CYRIB,DOCK10,DYNC1I2,DYNLRB1,DYNLT1,GALNT2,GART,GOLGA3,GOPC,GSPT1,HACD3,IGBP1,INTS7,LNPEP,LYAR,MVB12A,MVB12B,NFYB,RAC1,RAP1GDS1,SBDS,SH3GL1,SON,STX16,STX6,SYNJ2,VPS52,ZMYM3	20	35	[Cell Cycle, Cell Signaling, Nervous System Development and Function]
14	ABLIM1,ATP1B3,AUH,CEP43,EFHD2,EFL1,FANCD2,FANCI,GALK2,HNRNPH3,IMPDH1,ITPK1,KRR1,LACTB,MOV10,NEDD1,NMD3,NSMCE1,NSMCE3,NSMCE4A,PLS1,PPP3CC,PXK,RAD18,RAD51,RNPEP,SMC5,SMC6,SNX8,STAT6,SYNGR2,TMED8,TP53I11,UBE2A,UBE2T	20	35	[Cancer, Developmental Disorder, Hematological Disease]
15	ATL3,ATP1A1,ATXN2,CAPRIN1,COTL1,CSDE1,CYFIP1,DDX1,DNAJC7,ETF1,FGB,FGG,FUS,FXR1,FXR2,GSPT2,LCP1,LETM1,MAPK3,MDH1,NOP58,OXSR1,PABPC1,PMM2,PPP1CB,PURA,PURB,RPS6KA3,SNU13,STAU2,SYNCRIP,TAF15,THAP11,TRIM56,YBX1	20	35	[Cellular Function and Maintenance, Hereditary Disorder, Protein Synthesis]
16	ALDH6A1,CBX2,CBX4,CENPX,CHEK2,CLASP1,CLASP2,CSNK1E,GSK3B,H2AX,IFT27,MAP4,MAPRE3,MDC1,MRE11,MRPS18B,NBN,PLEKHA1,PPP2R5D,PRMT1,PRUNE1,RAD50,RIF1,RING1,RNF2,SCAI,SET,SIN3A,SMC1A,TERF2,TP53BP1,TRA2B,TUBB4A,UCHL3,ZMPSTE24	20	35	[Cellular Assembly and Organization, Cellular Function and Maintenance, DNA Replication, Recombination, and Repair]
17	ARHGEF2,BTAF1,CCDC88B,EDF1,EMD,EPB41,FLOT2,GLRX3,KPNA2,KPNB1,LLGL1,MAPK8,MYH10,PA2G4,POLR1A,POLR1B,POLR1C,POLR1E,PRDX5,PTGES3,RAN,RANBP1,RANBP2,RASAL3,RBP4,RPL11,RRAS2,SIT1,TBP,TGM1,TPM3,UBE2N,UBTF,VRK1,XPOT	20	35	[Gene Expression, Molecular Transport, Protein Trafficking]
18	ACAP1,ACP1,AKAP1,AP2S1,ARRB1,BAG2,CHMP4A,CIT,CLTC,CRK,CSK,CTNNA1,DAG1,GRB2,GRK2,HSPA2,HSPBP1,JAM3,MICAL1,MOB2,NSF,PDCD6IP,PLEC,RAB6A,REPS1,SEPTIN11,SEPTIN2,SEPTIN5,SEPTIN6,SEPTIN7,SEPTIN8,SEPTIN9,SH3KBP1,SRC,STK38L	20	35	[Cell Morphology, Cellular Assembly and Organization, Cellular Function and Maintenance]
19	AAK1,APBB1IP,ASH2L,DPY30,ERBIN,FERMT2,FERMT3,FYB1,HSP90AA1,HSP90AB1,IPO9,ITGA4,ITGAL,ITGB1,LCP2,LIMD1,LIMS1,LPP,PHIP,PTK2B,PXN,RANBP9,RANGAP1,RAP1A,RAPGEF6,RASSF5,RBBP5,SKAP1,SNX17,TLN1,UBE2I,VASP,VCL,VTN,ZYX	20	35	[Cell-To-Cell Signaling and Interaction, Hematological System Development and Function, Immune Cell Trafficking]
20	ABCD3,ACAA1,ADH5,AGPS,APAF1,AVEN,BAK1,BCL2L1,CLTA,DNAJB2,DNM1L,FKBP8,GRSF1,LRPPRC,LRRC59,MAP1S,MFF,MRM3,NDUFA13,NUDT1,PEX11B,PEX14,PEX19,PEX3,PEX5,POLRMT,PTCD3,SLC25A17,SLIRP,SQOR,STK17B,THOC1,TRAP1,TRPV2,VDAC1	20	35	[Cellular Assembly and Organization, Cellular Function and Maintenance, Developmental Disorder]
21	ANKRD17,CANX,CD247,CD3D,CD3G,CRBN,CSNK1A1,CUL2,CUL5,DEF6,ELOB,ELOC,ETFA,HNRNPC,HNRNPR,HTATSF1,MTHFS,NEDD8,NFATC2,NMI,NMT1,NMT2,NUB1,OAT,PPIL2,RPP30,SMS,SNRNP70,SRM,SRP14,TRA2A,UQCRFS1,VPS4B,ZAP70,ZC3H14	20	35	[Cancer, Hematological Disease, Immunological Disease]
22	AKR1A1,ATE1,ATG13,ATP5PB,CAPZA1,CAPZB,DDAH2,EPS15L1,FBXO22,GLG1,GSN,GSTZ1,MTOR,NISCH,PGP,PGRMC1,PYGB,RAB11B,RPL10A,RPL12,RPL34,RPS11,RPS18,RPS4Y1,SPEN,STX12,SUPT6H,TWF1,TXLNA,TXNL1,UBE2O,UBQLN1,UGGT1,ZBED1,ZNF143	20	35	[Cell Signaling, Post-Translational Modification, Protein Synthesis]
23	ANAPC7,CASP10,CDC16,CDC27,CNOT10,CNOT2,DDX23,ERCC2,ERCC3,ERCC5,FAF1,FAS,GBA1,GOLPH3,GPX1,IFI16,ITPA,MKRN2,MLH1,MTMR6,MTMR9,MYO1B,NDUFV2,PUM1,RAB1A,RAB1B,RBM5,RPA3,SEPSECS,SERPINC1,SERPINH1,SRSF3,TRNAU1AP,UBA1,XRCC1	20	35	[Cellular Assembly and Organization, Cellular Function and Maintenance, Dermatological Diseases and Conditions]
24	AGFG1,AKT1S1,ARHGEF1,BIN2,C2CD5,CDC40,EHD4,EPN1,EPS15,ERP29,F2,GNA13,GSK3A,HAX1,HCFC1,HCLS1,HSBP1,MAPRE2,MLST8,NUP62,OSTF1,PDAP1,PDCD2,PGM2L1,PPP1R12A,PRKACB,PRKCA,RAB8A,RDX,RGS3,SLC12A7,SLC7A1,STXBP3,TRMT61A,TXNDC5	20	35	[Cell-To-Cell Signaling and Interaction, Cellular Assembly and Organization, Hematological System Development and Function]
25	ANXA1,ARL6IP5,CAMK2G,CHUK,CLIC4,CORO1A,CP,CRADD,DERL1,ICMT,IKBKG,MAPKAPK2,MT2A,NFKBIB,NUMB,OGN,PAPOLA,PPME1,PPP2R2A,RCSD1,REEP5,RHEB,SBSN,SEL1L,SERPINE2,TERF2IP,TFDP2,TIGAR,TOP2A,TOP2B,UBR5,YWHAE,YWHAH,YWHAQ,YWHAZ	20	35	[Cell Death and Survival, Inflammatory Disease, Organismal Injury and Abnormalities]
