# Supplementary material for: Cannabidiol Activates Integrated Stress Response Signaling and Immune Trafficking Programs in an A375 Melanoma–Jurkat T Cell Coculture Model: A Multi-Omics Analysis
Source: ACS Omega. 2026 Jun 15;11(25):37332–45. doi: 10.1021/acsomega.6c01965 (PMC13325386; doi:10.1021/acsomega.6c01965)
Supplement: Supplementary file 4 [file ao6c01965_si_004.xls]

## Sheet: Table S5
Table S5. Integrated multi-omics pathway comparison results
Upstream Regulators	CBD_Multiomics_Transcriptomics	CBD_Multiomics_Proteomics analysis
MYC	11.116	2.265
MLXIPL	9.055	3.912
IL4	11.164	0.475
TP53	10.251	0.454
SPEN	7.421	3.207
TGFB1	9.073	-1.51
TNF	10.537	N/A
IL5	10.518	0
MYCL	7.493	2.993
TCF7L2	10.099	0.039
VEGFA	8.207	-1.654
KDM5A	-7.937	1.75
KLF6	8.993	0.222
CD40LG	7.883	-1.143
XBP1	8.673	-0.298
STK11	7.577	-1.298
ZHX2	-5.976	2.758
EGFR	7.606	-1.114
FMR1	-6.471	-1.946
HELLS	-6.164	-2.2
ELL2	5.477	-2.683
CSF2	8	N/A
CD28	7.521	-0.376
HMG20A	7.874	N/A
MAP4K4	-7.199	-0.604
IL2	7.611	N/A
BHLHE40	7.584	N/A
ATF4	6.379	1.008
MAP3K8	7.331	N/A
MXD1	-6.162	-1.044
IL15	6.495	-0.675
MKNK1	6.928	-0.072
IL33	6.851	N/A
SRSF1	3.772	2.892
KAT5	5.425	-1.177
Siglecf	5.099	-1.46
NAMPT	5.902	-0.631
RB1	6.295	-0.151
C3	4.666	1.772
KITLG	5.707	-0.64
EPO	4.958	1.382
CREM	4.103	2.219
5-methyltetrahydrofolic acid	5.477	0.781
TSC2	-6.231	N/A
GFI1	-5.924	N/A
folic acid	4.964	0.781
ERG	5.308	-0.277
NFIC	3.761	-1.807
IL3	5.496	-0.061
PSMB11	-3.353	1.964
CREB1	5.317	N/A
5-hydroxytryptamine	5.31	N/A
APP	4.633	0.673
MYO5A	3.087	-2.058
CTNNB1	5.125	0.015
SREBF1	5.1	N/A
LCK	4.762	0.325
NR4A1	-3.835	-1.21
SMARCA5	-5.002	N/A
BACE1	-2.87	-2.111
COL18A1	-4.891	N/A
CCL5	4.803	N/A
PPARG	4.728	N/A
ILF3	-4.651	N/A
inosine	4.601	N/A
PTTG1	-2.563	1.98
EDN1	4.093	-0.376
mir-451 (includes others)	-3.162	-1.265
DNMT3A	-4.416	N/A
mir-144	-3	-1.414
GAST	4.414	0
FADD	2.448	-1.941
NPC1	-3.723	-0.631
MAPT	2.676	-1.653
PHF12	-3.9	-0.392
IPMK	4.292	N/A
EIF2AK3	3.559	-0.73
SQSTM1	4.245	N/A
TP73	4.225	N/A
SH3TC2	3.9	0.277
KLF3	-3.684	0.491
YAP1	3.682	-0.472
IFT88	-3.474	0.621
L-glutamic acid	4.086	N/A
PPARD	N/A	-4.07
NFE2L1	3.45	0.607
ABCB6	-3.464	-0.577
WTAP	2.944	1.072
DDB1	4	N/A
TCF3	3.41	-0.565
PLA2R1	3.464	0.5
NRAS	-3.903	N/A
UBR2	3.873	N/A
POLR2M	-3.85	N/A
PROM1	-3.162	-0.632
PTH	3.775	N/A
HGF	N/A	-3.676
CDC42	2.36	1.291
SPIB	3.633	N/A
JUN	3.614	N/A
HMGXB4	3.606	N/A
BDNF	3.497	0.088
PKM	N/A	-3.569
RORC	-2.414	-1.151
FLT1	3.124	0.438
MEF2D	3.554	N/A
CCDC134	3.144	0.396
GRN	-2.677	-0.843
MAF	3.514	N/A
GRIN2A	-3.205	0.274
BCL6	-3.453	N/A
mir-486 (includes others)	-3.45	N/A
DSG2	2.449	1
GNAS	3.436	N/A
RPL22	-3.293	N/A
PTGER2	N/A	-3.286
GPR174	3.255	N/A
TMEM184B	-3.207	N/A
ZC3H14	3.162	N/A
E2F6	N/A	3.162
NGLY1	3.114	N/A
MAP3K1	3.112	N/A
FN1	2.664	0.428
YTHDF1	-2.767	0.324
CHI3L1	0.832	2.236
L3MBTL3	-2.236	0.816
SIRT2	2.714	-0.333
TAFAZZIN	1.202	-1.728
FAM83A	2.916	N/A
D-glucose	2.907	N/A
SREBF2	2.877	N/A
POGLUT3	2.872	N/A
palmitic acid	2.861	N/A
PPP1R15B	-2.828	N/A
ITGB8	2.828	N/A
CREB3	2.813	N/A
FOXO4	-2.804	N/A
INSR	2.646	-0.141
SCAP	2.771	N/A
NF1	-1.918	-0.829
SPRY1	-2.743	N/A
MYCN	2.708	N/A
CHD8	0.557	2.117
SIN3A	-2.646	N/A
MRPL14	2.646	N/A
ROR2	2.333	-0.302
Cyb5r4	-2.631	N/A
TOPBP1	-2.626	N/A
CREBBP	2.593	N/A
PHACTR1	2.592	N/A
mir-146 (includes others)	2.591	0
RYR1	N/A	-2.566
FUS	2.157	0.391
NRP1	1.183	-1.319
TCF7	-2.499	N/A
CTNNBIP1	-2.449	N/A
HNRNPR	2.449	N/A
MALSU1	2.449	N/A
TMBIM6	2.449	N/A
MRAS	2.449	N/A
RAC2	2.449	0
PGF	2.447	N/A
LRRK2	-2.431	N/A
EGR3	-2.424	N/A
ROR1	2.121	-0.302
NOX1	2.415	N/A
NOTCH3	-1.482	-0.933
EFNA1	N/A	2.399
ESRRA	2.229	0.151
SELENOS	-2.38	N/A
PDCD10	-2.354	N/A
IGF2	2.003	0.342
SIRT7	-1.89	0.447
ZNF768	N/A	-2.333
UCHL1	-1.683	-0.643
CD300LF	N/A	-2.309
LEPR	2.305	N/A
MDM2	2.294	N/A
H2AX	2.254	N/A
TRB	2.247	N/A
HSPB8	2.236	N/A
QRFP	2.224	N/A
CCAR1	2.219	N/A
DHPS	2.219	N/A
PIN1	2.198	N/A
UBR5	-2.186	N/A
TOR1AIP1	N/A	-2.183
UBQLN2	-1.369	0.808
GNA12	-2.138	N/A
SOD2	2.138	N/A
LIPA	N/A	-2.137
ATP5IF1	N/A	-2.121
CIZ1	N/A	2.121
RHOA	N/A	-2.121
EGR2	2.087	N/A
SRC	2.085	N/A
NR3C1	N/A	-2.084
E2F1	N/A	-2.075
MTOR	0.803	-1.263
BCL2	2.065	N/A
FGF1	2.056	N/A
ERN1	1.402	-0.637
LSP1	2	N/A
L-serine	N/A	-2
mir-204 (includes others)	1.986	N/A
S100B	1.982	N/A
CAMK4	1.974	N/A
ADORA2A	1.741	-0.18
HMOX2	1.915	N/A
FGF7	N/A	-1.912
MCL1	N/A	1.89
PPP2CA	1.802	-0.065
BNIP3L	N/A	1.828
PSEN1	0.04	-1.767
TCF4	N/A	-1.8
PRNP	1.519	0.276
PDK1	N/A	1.789
LMNB1	-1.212	0.555
UCN3	-1.744	N/A
PRKCZ	1.709	N/A
NOX4	N/A	-1.707
PAK2	-1.706	N/A
MYOD1	N/A	-1.706
MYOC	1.667	N/A
EFNA2	-0.192	1.46
CCNE1	N/A	-1.633
POLR3G	N/A	1.633
INPP5D	N/A	-1.626
HSPG2	1.625	N/A
TSPO	-1.616	N/A
HRAS	0.993	-0.612
NLRP3	N/A	1.588
CD200R1	-1.536	N/A
FOS	0.693	-0.799
TFRC	0.835	-0.634
HSF2	N/A	1.463
INS	-1.449	N/A
STMP1	N/A	1.432
ID2	1.417	N/A
MANF	-1.415	N/A
BCL2L12	-1.408	N/A
RTN4	1.161	-0.211
SMOC2	N/A	-1.342
FANCD2	1.342	0
MCOLN1	0	1.328
LONP1	1.273	N/A
ZC3H12A	1.269	N/A
MYO1C	N/A	-1.265
TIMP3	-1.236	N/A
QKI	N/A	1.225
mir-22 (includes others)	N/A	-1.21
SPARC	-0.636	-0.546
ETV6	N/A	1.179
LCN2	N/A	-1.175
KDM4C	-1.155	N/A
RAB7A	N/A	1.147
MYCBP2	N/A	1.134
STIM1	-1.134	N/A
CSRP2	N/A	1.131
ATG5	N/A	1.117
FOSL1	1.105	N/A
CD247	N/A	1.091
LDHA	N/A	1.069
LDHB	N/A	1.069
XIAP	1.069	N/A
GSN	N/A	1.067
APTX	N/A	1
SSBP1	N/A	1
RUVBL1	N/A	-1
ITCH	N/A	1
NCK2	-1	N/A
choline	N/A	-1
ZNF746	N/A	1
PHF6	N/A	-1
TP53INP1	1	N/A
MKI67	N/A	1
SATB1	-0.993	N/A
LMO2	0.984	N/A
PSEN2	-0.981	N/A
CGA	-0.98	N/A
levodopa	-0.053	-0.905
ELK3	0.946	N/A
PML	N/A	0.913
ARG1	N/A	0.896
TNFRSF9	N/A	-0.894
DKK1	-0.888	N/A
Scd2	N/A	0.832
KRAS	0.82	N/A
EIF3A	N/A	0.816
GSTK1	0.816	N/A
NR0B1	N/A	-0.816
LAMTOR1	N/A	0.816
LMNA	-0.816	N/A
IREB2	0.184	-0.626
GATAD2B	-0.229	-0.577
CD38	N/A	-0.787
CRY1	-0.758	N/A
TRAPPC1	-0.17	-0.544
BTK	N/A	-0.711
ZFP91	N/A	0.707
PTK7	N/A	-0.707
ATG7	-0.369	-0.335
ETV3	N/A	0.688
RBM5	N/A	-0.673
KAT2A	N/A	-0.667
HTT	N/A	-0.66
NCK1	-0.655	N/A
RNASEH2B	N/A	0.641
YY1	N/A	-0.633
ADGRE2	-0.626	N/A
TREX1	N/A	0.625
POU2AF1	0.618	N/A
FGFR1	N/A	0.6
TOX	N/A	-0.6
UBAP1	N/A	0.577
SPNS2	N/A	-0.577
TRPV2	N/A	-0.555
LDB1	0.548	N/A
CLOCK	-0.537	N/A
GSTO1	-0.535	N/A
CD3E	N/A	-0.505
LPIN1	-0.464	N/A
CLUH	0.056	-0.393
SGPP1	N/A	-0.447
CCDC80	-0.447	N/A
WDFY2	N/A	-0.447
IMMT	N/A	0.447
CLEC19A	0.428	N/A
SLC16A2	N/A	-0.408
ZBTB7A	N/A	0.404
SKIC2	N/A	0.392
mir-101 (includes others)	N/A	0.391
FMN2	0	0.378
PRDX1	N/A	-0.378
NELFB	-0.333	N/A
Abcb1a	N/A	-0.333
ABCB1	N/A	-0.333
PTPN6	N/A	-0.292
MAP2K4	N/A	0.283
HSF1	N/A	0.282
USP47	N/A	0.277
SIRT1	N/A	-0.25
SYK	-0.24	N/A
VDR	N/A	0.239
ATP2B2	0.229	N/A
RC3H1	N/A	0.229
CSF1	N/A	-0.22
FAM3C	N/A	-0.218
TARDBP	N/A	-0.163
acetyl-L-carnitine	N/A	0.16
DTX1	0.159	N/A
ZAP70	N/A	-0.15
PHIP	N/A	0.141
EBF1	N/A	0.138
COL5A1	N/A	-0.137
E4F1	N/A	0.132
LYL1	0.128	N/A
DNMT3B	-0.127	N/A
IRAK4	-0.114	N/A
SHC1	0.112	N/A
CASR	N/A	0.099
TGFB2	N/A	-0.093
SKIL	N/A	0.082
IGF1R	-0.072	0
CALR	N/A	-0.038
CTSB	N/A	0.019
PAX9	N/A	N/A
NUDT21	N/A	N/A
DCX	N/A	N/A
OVOL2	N/A	0
ATP6V0A1	N/A	N/A
BLOC1S6	N/A	N/A
HNRNPH1	N/A	N/A
NLRC5	N/A	N/A
BUB1B	N/A	N/A
CRIPTO	N/A	N/A
UBA2	N/A	N/A
ELK4	N/A	N/A
RCE1	N/A	N/A
ADGRG3	N/A	N/A
MACF1	N/A	N/A
ORAI1	N/A	0
YWHAG	N/A	N/A
PSMB5	N/A	N/A
ZNF143	N/A	N/A
E2F4	N/A	N/A
RFXAP	N/A	N/A
IDH2	N/A	N/A
LGALS12	N/A	N/A
TARS2	N/A	N/A
PSENEN	N/A	N/A
ULK3	N/A	0
RHOJ	N/A	N/A
SPOP	N/A	N/A
SOD1	N/A	N/A
DDB2	N/A	N/A
H19	N/A	N/A
GCN1	N/A	N/A
LAMTOR2	N/A	N/A
TOR1A	N/A	N/A
NFYB	N/A	N/A
FUNDC2	N/A	N/A
POU2F1	N/A	N/A
SESN2	N/A	N/A
ESM1	N/A	N/A
OGG1	N/A	N/A
TAGLN3	N/A	N/A
BCAR3	N/A	N/A
OFD1	N/A	N/A
EGLN2	N/A	N/A
SP2	N/A	N/A
TAPBP	N/A	N/A
SLCO1C1	N/A	0
BBC3	N/A	N/A
RETREG3	N/A	N/A
MPZ	N/A	N/A
MGAT3	N/A	N/A
ULK1	N/A	N/A
FCMR	N/A	N/A
IDH1	N/A	N/A
KLHL42	N/A	N/A
VPS26B	N/A	N/A
CTH	N/A	N/A
PHOSPHO1	N/A	N/A
ADRA1B	N/A	N/A
N,N-dimethylarginine	N/A	N/A
ICMT	N/A	N/A
F2RL3	N/A	N/A
DDR1	N/A	N/A
CTTNBP2	N/A	N/A
GIMAP5	N/A	N/A
FAIM2	N/A	N/A
FXN	N/A	N/A
P4HTM	N/A	N/A
SOAT1	N/A	N/A
EIF2A	N/A	N/A
ID4	N/A	N/A
TH	N/A	N/A
ZBED1	N/A	N/A
THAP11	N/A	N/A
VLDLR	N/A	N/A
USP37	N/A	N/A
POLG	N/A	N/A
SEPTIN5	N/A	N/A
CIC	N/A	N/A
MTBP	N/A	N/A
PRKCG	N/A	N/A
ATN1	N/A	N/A
XPC	N/A	N/A
VCP	N/A	N/A
ERBB3	N/A	N/A
SLC9A9	N/A	N/A
ESRP2	N/A	N/A
COX6A2	N/A	N/A
FNDC3B	N/A	N/A
UHRF1	N/A	N/A
IPO9	N/A	N/A
POLRMT	N/A	N/A
GTF2I	N/A	N/A
PALLD	N/A	N/A
NPR2	N/A	N/A
ARHGAP5	N/A	0
NR1I3	N/A	N/A
CETP	N/A	N/A
VAV2	N/A	N/A
FDXR	N/A	N/A
FTL	N/A	N/A
CKAP5	N/A	N/A
TSIX	N/A	N/A
CHRNA3	N/A	0
SUMO2	N/A	N/A
BRD1	N/A	N/A
CASP2	N/A	N/A
Aldh3a2	N/A	N/A
ZBTB17	N/A	N/A
SRSF12	N/A	N/A
NLRX1	N/A	0
SYNJ1	N/A	N/A
P4HB	N/A	N/A
NDUFA13	N/A	N/A
HSP90AB1	N/A	N/A
PPP3CA	N/A	N/A
EIF2B5	N/A	N/A
