# Supplementary material for: Cannabidiol Activates Integrated Stress Response Signaling and Immune Trafficking Programs in an A375 Melanoma–Jurkat T Cell Coculture Model: A Multi-Omics Analysis
Source: ACS Omega. 2026 Jun 15;11(25):37332–45. doi: 10.1021/acsomega.6c01965 (PMC13325386; doi:10.1021/acsomega.6c01965)
Supplement: Supplementary file 5 [file ao6c01965_si_005.xls]

## Sheet: Table S4
Table S4. Upstream regulator analysis from proteomic data
Canonical Pathways	CBD_Multiomics_Transcriptomics	CBD_Multiomics_Proteomics analysis
Neutrophil degranulation	14.697	3.272
Processing of Capped Intron-Containing Pre-mRNA	13.379	-3.471
Selenoamino acid metabolism	10.296	5.051
RHO GTPase cycle	15.133	0.147
Ribosomal Quality Control Signaling Pathway	11.489	3.667
Response of EIF2AK4 (GCN2) to amino acid deficiency	9.849	4.939
Chromatin organization	11.662	-3.074
SRP-dependent cotranslational protein targeting to membrane	10.296	4.4
Major pathway of rRNA processing in the nucleolus and cytosol	11.533	3.011
Eukaryotic Translation Initiation	10.63	3.736
Nonsense-Mediated Decay (NMD)	9.95	4.207
Eukaryotic Translation Termination	9.381	4.638
Class I MHC mediated antigen processing and presentation	13.565	-0.392
Eukaryotic Translation Elongation	9.434	4.061
Mitotic Metaphase and Anaphase	10.344	-2.065
Cell Cycle Checkpoints	10.583	-1.78
Protein Ubiquitination Pathway	11.269	-1.052
Deubiquitination	12.083	-0.187
Mitotic Prometaphase	8.367	-3.902
Oxidative Phosphorylation	8.66	-3.538
Respiratory electron transport	8.367	-3.538
Neddylation	11.358	-0.488
RNA Polymerase II Transcription	9.11	-2.622
TCR signaling	8.944	1.937
Signaling by Rho Family GTPases	9.283	1.481
Intra-Golgi and retrograde Golgi-to-ER traffic	9.95	0.763
Eicosanoid Signaling	10.016	0.602
Cilium Assembly	8.944	-1.608
TCF dependent signaling in response to WNT	10	-0.549
Mitochondrial translation	8.544	-1.987
Mitotic G2-G2/M phases	9.539	-0.984
Histone Modification Signaling Pathway	10.302	-0.202
Nuclear Cytoskeleton Signaling Pathway	8.497	-1.97
Signaling by NOTCH4	8.832	1.522
IL-8 Signaling	8.721	1.604
Hedgehog 'on' state	9.165	1.068
Pulmonary Fibrosis Idiopathic Signaling Pathway	9.748	-0.471
Protein Sorting Signaling Pathway	8.947	1.222
Role of Osteoclasts in Rheumatoid Arthritis Signaling Pathway	9.418	-0.707
Insulin Secretion Signaling Pathway	9.164	0.943
Oxytocin Signaling Pathway	9.482	-0.585
Cachexia Signaling Pathway	8.549	1.509
GNRH Signaling	7.566	2.38
Nucleotide Excision Repair	8.185	-1.756
Superpathway of Inositol Phosphate Compounds	9.11	-0.816
Transcriptional regulation by RUNX1	9.695	0.224
Cardiac Hypertrophy Signaling	8.192	-1.698
KEAP1-NFE2L2 pathway	8.832	1
Complex I biogenesis	7.28	-2.469
Cyclophilin Signaling Pathway	8.51	-1.144
Signaling by the B Cell Receptor (BCR)	8.888	0.717
RAF/MAP kinase cascade	9.33	0.267
Regulation of lipid metabolism by PPARalpha	7.649	-1.897
Neutrophil Extracellular Trap Signaling Pathway	8.864	-0.642
Synaptogenesis Signaling Pathway	8.604	-0.873
Leukocyte Extravasation Signaling	6.647	2.794
Mitochondrial Dysfunction	-6.653	2.785
Estrogen Receptor Signaling	9.218	0.194
Signaling by ROBO receptors	7.81	1.543
3-phosphoinositide Biosynthesis	8.367	-0.98
EIF2 Signaling	7.135	2.183
D-myo-inositol-5-phosphate Metabolism	8.246	-1.043
Cohesin Chromatin Regulation Pathway	7.825	-1.444
Microautophagy Signaling Pathway	8.367	0.883
ABC-family proteins mediated transport	7.416	1.807
Paxillin Signaling	6.112	3.086
RHOGDI Signaling	-7.208	-1.941
Pancreatic Secretion Signaling Pathway	8.195	0.943
Interleukin-1 family signaling	7.941	1.195
Role of Macrophages, Fibroblasts and Endothelial Cells in Rheumatoid Arthritis	8.893	0.236
TP53 Regulates Metabolic Genes	6.708	-2.412
RAC Signaling	7.681	1.387
Adrenomedullin signaling pathway	8.152	0.905
D-myo-inositol (3,4,5,6)-tetrakisphosphate Biosynthesis	7.681	-1.372
D-myo-inositol (1,4,5,6)-Tetrakisphosphate Biosynthesis	7.681	-1.372
3-phosphoinositide Degradation	8.307	-0.729
Regulation of endogenous retroelements	7.55	-1.48
Mitotic Prophase	6.856	-2.142
Synthesis of DNA	7.746	-1.238
Sertoli Cell-Sertoli Cell Junction Signaling	8.224	0.728
MSP-RON Signaling in Cancer Cells Pathway	7.181	-1.769
Chronic Myeloid Leukemia Signaling	7.878	-1.054
RNA polymerase II transcribes snRNA genes	6.083	-2.828
C-type lectin receptors (CLRs)	8.775	-0.114
Asparagine N-linked glycosylation	7.28	-1.605
MITF-M-dependent gene expression	6.429	-2.412
Myelination Signaling Pathway	8.342	-0.431
Renin-Angiotensin Signaling	6.782	1.982
p75 NTR receptor-mediated signalling	8.602	0.146
Mitotic G1 phase and G1/S transition	6.713	2.012
NoRC negatively regulates rRNA expression	6.164	-2.556
Signaling by NTRK1 (TRKA)	6.245	-2.469
Fcγ Receptor-mediated Phagocytosis in Macrophages and Monocytes	6.64	2.064
Role of Tissue Factor in Cancer	7.715	0.97
ESR-mediated signaling	7.554	-1.131
RHO GTPases Activate Formins	7.071	-1.608
Integrin Signaling	8.222	0.453
Actin Cytoskeleton Signaling	7.443	1.132
ISG15 antiviral mechanism	6	-2.562
RNA Polymerase I Transcription	6.557	-2
Mitochondrial protein degradation	8.185	0.356
Beta-catenin independent WNT signaling	7.874	-0.59
TNFR2 non-canonical NF-kB pathway	6.782	1.677
Colorectal Cancer Metastasis Signaling	7.888	-0.566
Netrin Signaling	7.519	0.882
Ephrin Receptor Signaling	7.889	0.508
T Cell Receptor Signaling	8.06	-0.329
Hepatic Fibrosis Signaling Pathway	8.283	-0.104
Signaling by VEGF	8.185	-0.143
Response to elevated platelet cytosolic Ca2+	7.81	0.516
Role of NFAT in Cardiac Hypertrophy	7.905	0.412
Clathrin-mediated endocytosis	8	0.258
SUMOylation of chromatin organization proteins	6	-2.236
Regulation of the Epithelial Mesenchymal Transition by Growth Factors Pathway	8.232	0
HMGB1 Signaling	7.416	0.801
TP53 Regulates Transcription of DNA Repair Genes	6.325	-1.857
Spliceosomal Cycle	5.568	-2.596
Hedgehog ligand biogenesis	6.557	1.605
Membrane Repair Signaling Pathway	6.557	-1.567
Cellular response to hypoxia	6.856	1.26
Gene Silencing by RNA	6.481	-1.605
Thrombin Signaling	7.41	0.674
Mouse Embryonic Stem Cell Pluripotency	6.301	-1.768
Complex IV assembly	5.568	-2.496
NRF2-mediated Oxidative Stress Response	6.456	1.605
HDR through Homologous Recombination (HRR) or Single Strand Annealing (SSA)	6.708	-1.342
Regulation of Apoptosis	6.403	1.64
Regulation of mRNA stability by proteins that bind AU-rich elements	7.55	0.465
DNA Replication Pre-Initiation	7.746	-0.243
Reelin Signaling in Neurons	6.656	1.313
Mitochondrial Division Signaling Pathway	6.719	-1.236
SUMOylation of DNA damage response and repair proteins	6	-1.953
Integration of energy metabolism	6.164	1.768
Telomere Maintenance	6.325	-1.605
RAB GEFs exchange GTP for GDP on RABs	6.856	-1.061
Gap Junction Signaling	6.314	-1.565
CXCR4 Signaling	6.713	1.155
Natural Killer Cell Signaling	7.247	0.602
Signaling by MET	7	0.845
Cytoprotection by HMOX1	5.477	-2.357
Metabolism of polyamines	6.325	1.508
HGF Signaling	6.564	1.265
PI Metabolism	6.245	1.569
Activation of anterior HOX genes in hindbrain during early embryogenesis	6.633	-1.177
COPI-mediated anterograde transport	7.28	0.5
fMLP Signaling in Neutrophils	6.607	1.155
GPER1 signaling	6.557	1.183
MicroRNA Biogenesis Signaling Pathway	6.496	-1.225
Cholecystokinin/Gastrin-mediated Signaling	7.071	0.649
Regulation of mitotic cell cycle	7.211	0.5
NIK-->noncanonical NF-kB signaling	6.557	1.131
ERBB Signaling	6.245	1.441
RAR Activation	7.679	0
mRNA 3 Prime End Processing Signaling Pathway	5.376	-2.292
Fcgamma receptor (FCGR) dependent phagocytosis	6.64	1.021
S Phase	6.414	1.213
Hedgehog 'off' state	6.379	1.214
Virus Entry via Endocytic Pathways	7.141	0.447
HOTAIR Regulatory Pathway	4.992	-2.592
DDX58/IFIH1-mediated induction of interferon-alpha/beta	6.164	-1.414
Costimulation by the CD28 family	7.416	-0.143
COPII-mediated vesicle transport	6.245	-1.313
MHC class II antigen presentation	7.416	-0.12
NAD Signaling Pathway	6.532	1
Transcriptional regulation of white adipocyte differentiation	5.857	-1.671
Mitochondrial protein import	6.557	0.949
Fc Epsilon RI Signaling	5.397	2.082
Smooth Muscle Contraction	4.796	2.673
Necroptosis Signaling Pathway	7.318	-0.14
Somitogenesis	6.083	1.372
Granzyme A Signaling	-5.898	1.543
CCR3 Signaling in Eosinophils	5.477	1.961
L1CAM interactions	7	-0.438
Degradation of beta-catenin by the destruction complex	6.26	1.172
XBP1(S) activates chaperone genes	5.385	-2.041
Regulation of RUNX2 expression and activity	6.112	1.313
Cargo recognition for clathrin-mediated endocytosis	7.28	-0.14
Metabolism of non-coding RNA	5	-2.412
Signaling by NOTCH1	6.325	-1.043
TNF signaling	5.831	-1.528
Translocation of SLC2A4 (GLUT4) to the plasma membrane	5.831	-1.508
Senescence-Associated Secretory Phenotype (SASP)	6.083	-1.225
SNARE Signaling Pathway	5.814	-1.48
Macropinocytosis Signaling	5	2.294
G Beta Gamma Signaling	6.633	0.649
E3 ubiquitin ligases ubiquitinate target proteins	5.657	-1.569
Macroautophagy	6.164	-1.061
EPH-Ephrin signaling	6.856	-0.333
Salvage Pathways of Pyrimidine Ribonucleotides	5.916	1.265
tRNA Charging	4.69	2.475
PAK Signaling	6.008	1.151
Corticotropin Releasing Hormone Signaling	5.091	2.043
Intrinsic Pathway for Apoptosis	5.196	-1.915
LPS-stimulated MAPK Signaling	5.84	1.265
Cell Cycle Control of Chromosomal Replication	4.359	-2.744
GDNF Family Ligand-Receptor Interactions	5.916	1.177
Hepatitis B Chronic Liver Pathogenesis Signaling Pathway	6.215	0.868
PKR-mediated signaling	5.477	-1.605
Agrin Interactions at Neuromuscular Junction	5.099	1.961
G alpha (12/13) signalling events	6.325	0.728
Acute Phase Response Signaling	5.528	1.483
Epithelial Membrane Protein Signaling Pathway	6.12	-0.885
Interferon gamma signaling	6.083	-0.898
ERK5 Signaling	5.667	-1.279
Autophagy	6.6	0.342
Proteasomal PSMD10 Signaling Pathway	5.27	-1.671
Regulation of Actin-based Motility by Rho	5.814	1.121
NGF Signaling	6.928	0
Signaling by TGF-beta Receptor Complex	5.568	-1.342
TP53 Regulates Transcription of Cell Death Genes	4.796	-2.111
GP6 Signaling Pathway	6.193	0.707
IL-6 Signaling	6.532	-0.295
P2Y Purinergic Receptor Signaling Pathway	6.505	-0.316
HIF1α Signaling	6.188	0.63
Activation of gene expression by SREBF (SREBP)	5.209	-1.606
HSP90 chaperone cycle for steroid hormone receptors in the presence of ligand	5.292	1.521
mRNA Capping	4.359	-2.449
Protein folding	6.782	0
Gα12/13 Signaling	5.988	0.781
Factors involved in megakaryocyte development and platelet production	5.657	1.061
Pyridoxal 5'-phosphate Salvage Pathway	5.292	1.372
Apelin Endothelial Signaling Pathway	5.857	0.801
Melanocyte Development and Pigmentation Signaling	6.481	-0.174
trans-Golgi Network Vesicle Budding	6.633	0
Ribonucleotide Reductase Signaling Pathway	5.814	-0.775
Endocannabinoid Developing Neuron Pathway	5.774	0.762
Senescence Pathway	6.425	0.105
ID1 Signaling Pathway	5.892	-0.632
Aldosterone Signaling in Epithelial Cells	5.477	1.043
Gαq Signaling	6.223	0.295
Metabolism of water-soluble vitamins and cofactors	5.292	-1.225
UVC-Induced MAPK Signaling	4.796	1.706
TP53 Regulates Transcription of Cell Cycle Genes	4	-2.5
DHCR24 Signaling Pathway	5.516	0.949
Extra-nuclear estrogen signaling	5.831	-0.626
Transcriptional regulation of granulopoiesis	4.707	-1.732
BMP signaling pathway	6.083	-0.354
IGF-1 Signaling	5.217	-1.219
Interferon alpha/beta signaling	5.831	0.6
IL-3 Signaling	5.604	-0.822
CNTF Signaling	5.196	-1.225
NLR signaling pathways	5.568	-0.853
Cristae formation	5.196	-1.225
Role of MAPK Signaling in Promoting the Pathogenesis of Influenza	5.907	0.48
Melatonin Signaling	4.707	1.633
Regulation of TP53 Activity through Phosphorylation	6.164	0.152
ILK Signaling	6.045	0.254
Interleukin-3, Interleukin-5 and GM-CSF signaling	5.568	0.728
GAIT Translation Signaling Pathway	-5.903	0.389
B-WICH complex positively regulates rRNA expression	5.385	-0.894
Regulation of TP53 Activity through Acetylation	3.742	-2.524
UVB-Induced MAPK Signaling	4.472	1.789
RANK Signaling in Osteoclasts	6.083	0.169
Signaling by FGFR2	5.916	-0.333
PTEN Regulation	5.347	0.863
Synaptic Long Term Potentiation	5.864	-0.333
α-Adrenergic Signaling	4.796	1.4
Plasma lipoprotein assembly, remodeling, and clearance	5.568	-0.626
Actin Nucleation by ARP-WASP Complex	6.008	0.18
VEGF Signaling	5.337	-0.845
Circadian Clock	5	-1.147
Amino acids regulate mTORC1	5.292	-0.853
Thrombopoietin Signaling	5.568	0.577
SUMOylation of DNA replication proteins	3.873	-2.271
RAB geranylgeranylation	5.745	0.392
Chemokine Signaling	4.243	1.89
Fc epsilon receptor (FCERI) signaling	5.754	0.365
DNA Double Strand Break Response	5.477	-0.626
ABRA Signaling Pathway	5.898	0.2
Cytosolic sensors of pathogen-associated DNA	5.916	0.174
NF-κB Activation by Viruses	5.568	-0.522
Renal Cell Carcinoma Signaling	5.292	0.784
DNA Methylation and Transcriptional Repression Signaling	4.7	-1.372
Role of JAK family kinases in IL-6-type Cytokine Signaling	4.902	1.147
Cellular response to heat stress	5.754	-0.295
Late endosomal microautophagy	4.899	-1.147
PDGF Signaling	5.864	0.174
IL-17A Signaling in Fibroblasts	5.657	0.378
Immunogenic Cell Death Signaling Pathway	5.84	0.186
Mitochondrial biogenesis	5.24	-0.784
Aggrephagy	4.796	1.225
PRC2 methylates histones and DNA	4.123	-1.897
RHOA Signaling	5.443	0.577
Opioid Signaling Pathway	5.27	-0.739
rRNA modification in the nucleus and cytosol	6	0
Assembly of RNA Polymerase II Complex	4.914	-1.061
FGF Signaling	5.385	0.577
Mitophagy	5.292	-0.655
SUMOylation of ubiquitinylation proteins	3.742	-2.191
SUMOylation of RNA binding proteins	4.796	-1.121
Peroxisomal protein import	5.099	0.816
DNA Damage Bypass	4.243	-1.671
MTOR signalling	4.123	-1.789
Activation of NMDA receptors and postsynaptic events	5.196	-0.707
Ribavirin ADME	5.292	0.6
UFMylation Signaling Pathway	4.49	1.4
MAP kinase activation	4.796	1.091
FLT3 Signaling in Hematopoietic Progenitor Cells	5.376	-0.507
Activation of the pre-replicative complex	3.162	-2.711
Signaling by Insulin receptor	5	-0.853
Complex III assembly	4.243	-1.604
WNK Renal Signaling Pathway	4.146	1.698
RORA activates gene expression	3.606	-2.236
Oncostatin M Signaling	4.899	-0.943
Relaxin Signaling	5.191	0.6
Transcriptional Regulation by MECP2	4.69	-1.091
Oxidative Stress Induced Senescence	5.425	0.354
Neurotrophin/TRK Signaling	5.24	0.539
BER (Base Excision Repair) Pathway	4.472	1.3
Apoptotic execution phase	5.099	-0.667
Glioma Signaling	5.209	0.557
MyD88-independent TLR4 cascade	4.472	-1.291
Signaling by FGFR3	4.472	1.291
IL-1 Signaling	5	0.756
Sleep NREM Signaling Pathway	-4.423	1.333
Signaling by ERBB2	5.099	-0.655
Energy dependent regulation of mTOR by LKB1-AMPK	3.742	-2
Response of EIF2AK1 (HRI) to heme deficiency	3.742	2
Signaling by CSF3 (G-CSF)	4.583	-1.155
Toll Like Receptor 3 (TLR3) Cascade	4.123	-1.604
Deadenylation-dependent mRNA decay	5.385	-0.309
Signaling by EGFR	5.477	0.209
SUMOylation of transcription cofactors	4.899	-0.784
IL-33 Signaling Pathway	5.528	0.14
Remodeling of Epithelial Adherens Junctions	3.771	1.886
Signaling by FGFR4	4.359	1.291
SUMOylation of SUMOylation proteins	3.606	-2.043
Antiproliferative Role of Somatostatin Receptor 2	4.491	1.147
Metabolism of cofactors	4	1.633
Regulation of TP53 Expression and Degradation	4.123	-1.5
Processing of Capped Intronless Pre-mRNA	3.742	-1.877
IL-2 Signaling	5.014	-0.6
Signaling by PDGF	5.385	0.218
Iron uptake and transport	5.385	-0.2
Opioid Signalling	5.396	0.186
RIPK1-mediated regulated necrosis	4.359	-1.213
DNA Damage/Telomere Stress Induced Senescence	5.099	0.471
Glioma Invasiveness Signaling	5.333	0.218
Endosomal Sorting Complex Required For Transport (ESCRT)	4.69	-0.853
iNOS Signaling	4.243	-1.291
NER (Nucleotide Excision Repair, Enhanced Pathway)	3.893	-1.633
Meiotic synapsis	4.796	-0.728
M-decay: degradation of maternal mRNAs by maternally stored factors	4.243	-1.279
Estrogen-Dependent Breast Cancer Signaling	5.292	-0.209
Gamma carboxylation, hypusinylation, hydroxylation, and arylsulfatase activation	5.292	-0.2
RHO GTPases Activate WASPs and WAVEs	5.477	0
TGF-β Signaling	5.096	0.378
Superpathway of Cholesterol Biosynthesis	4.472	1
TAK1-dependent IKK and NF-kappa-B activation	4.69	-0.775
CD40 Signaling	3.772	1.671
Transcriptional regulation by RUNX3	4.243	-1.155
GM-CSF Signaling	5.209	0.186
Protein ubiquitination	4.243	-1.147
Prostate Cancer Signaling	4.627	-0.745
Acute Myeloid Leukemia Signaling	5.191	-0.18
Signaling by PTK6	4.899	-0.471
BMAL1:CLOCK,NPAS2 activates circadian gene expression	4	-1.342
Role of JAK1 and JAK3 in γc Cytokine Signaling	5.333	0
Cholesterol biosynthesis	4.796	0.535
Interleukin-2 family signaling	4.796	-0.535
SUMOylation of immune response proteins	2.449	-2.828
Chaperone Mediated Autophagy	4	1.265
GPVI-mediated activation cascade	4.243	1
Ephrin B Signaling	4.811	0.426
Signaling by ERBB4	4.082	-1.155
ERBB4 Signaling	5	0.2
ERB2-ERBB3 Signaling	4.382	-0.816
UVA-Induced MAPK Signaling	5.196	0
14-3-3-mediated Signaling	5.032	0.16
Mitochondrial RNA degradation	4.359	-0.832
RHO GTPases activate IQGAPs	3.464	1.698
Cargo concentration in the ER	4.472	-0.688
Mitochondrial Fatty Acid Beta-Oxidation	4	1.147
Resolution of Abasic Sites (AP sites)	4.359	-0.784
MyD88:MAL(TIRAP) cascade initiated on plasma membrane	4.359	0.775
ERCC6 (CSB) and EHMT2 (G9a) positively regulate rRNA expression	4.359	-0.775
Unfolded protein response	4.902	-0.229
Kinesins	4.123	-1
EGF Signaling	5.099	0
Death Receptor Signaling	4.919	0.156
Fatty Acid β-oxidation I	3.464	1.604
Tryptophan Degradation III (Eukaryotic)	2.236	2.828
PTEN Signaling	-4.901	0.16
Production of Nitric Oxide and Reactive Oxygen Species in Macrophages	4.781	0.25
Hypoxia Signaling in the Cardiovascular System	3.357	-1.667
Pancreatic Adenocarcinoma Signaling	4.459	-0.557
B Cell Activating Factor Signaling	4	1
SIRT1 negatively regulates rRNA expression	4	-1
TBC/RABGAPs	5	0
NAP1L1 Transcription Regulation Signaling Pathway	3.772	-1.219
Neuregulin Signaling	4.802	0.186
Regulation of Cellular Mechanics by Calpain Protease	3.771	1.213
FLT3 Signaling	4.69	-0.277
Formation of ATP by chemiosmotic coupling	4.123	-0.832
mTOR Signaling	4.811	-0.137
EGR2 and SOX10-mediated initiation of Schwann cell myelination	4.123	-0.816
Triacylglycerol Biosynthesis	4.123	0.816
Prolactin Signaling	4.902	0
CD27 Signaling in Lymphocytes	3.441	1.46
Detoxification of Reactive Oxygen Species	4.472	-0.426
Signaling by NTRK3 (TRKC)	3.606	-1.291
Mitochondrial iron-sulfur cluster biogenesis	3	-1.89
Transcriptional regulation by the AP-2 (TFAP2) family of transcription factors	4.583	-0.302
MyD88 dependent cascade initiated on endosome	4.243	-0.632
Centrosomal KIAA0586 Signaling Pathway	3.447	1.408
Nucleotide catabolism	4.472	0.378
Glucose metabolism	4.69	-0.14
Superpathway of Geranylgeranyldiphosphate Biosynthesis I (via Mevalonate)	3.162	1.667
Glutaryl-CoA Degradation	2	2.828
Signaling by SCF-KIT	4.583	0.229
RNA Polymerase III Transcription	4.796	0
Interleukin-15 signaling	3.162	-1.633
Warburg Effect Signaling Pathway	4.621	-0.14
Coronavirus Replication Pathway	3.441	1.279
Assembly of RNA Polymerase I Complex	2.828	-1.89
Replacement of protamines by nucleosomes in the male pronucleus	4.69	N/A
Sertoli Cell-Germ Cell Junction Signaling Pathway (Enhanced)	3.77	0.918
Stearate Biosynthesis I (Animals)	3.162	1.508
Caveolar-mediated Endocytosis Signaling	4.359	0.302
Nephrin family interactions	4	-0.632
Folate Signaling Pathway	4.025	0.6
Meiotic recombination	4.123	-0.5
Signal amplification	3.464	1.155
Unfolded Protein Response (UPR)	3.606	1
Transcriptional activity of SMAD2/SMAD3:SMAD4 heterotrimer	4.6	0
Ceramide Signaling	3.893	0.707
RHO GTPases Activate NADPH Oxidases	2.646	1.941
Signaling by CSF1 (M-CSF) in myeloid cells	4.583	0
ERK/MAPK Signaling	4.333	0.246
SUMOylation of transcription factors	3.162	-1.414
PFKFB4 Signaling Pathway	4.123	0.447
JAK/STAT Signaling	4.218	-0.333
HDR through MMEJ (alt-NHEJ)	2.646	1.89
April Mediated Signaling	2.828	1.698
SPINK1 General Cancer Pathway	3.4	-1.091
MAPK targets/ Nuclear events mediated by MAP kinases	4.243	-0.229
Insulin processing	3.317	-1.155
PPAR Signaling	-4.128	0.333
Endometrial Cancer Signaling	3.8	-0.655
Signaling by NOTCH2	4	0.447
NGF-stimulated transcription	4.426	0
CDK5 Signaling	4.422	0
Processing of SMDT1	3	-1.414
Telomerase Signaling	3.893	-0.507
Sulfur amino acid metabolism	3.606	-0.775
Transcriptional and post-translational regulation of MITF-M expression and activity	4.379	0
Glycogen metabolism	3.464	-0.905
Signaling by Erythropoietin	4	-0.333
Integrin signaling	2.828	1.5
4-1BB Signaling in T Lymphocytes	3.317	1
tRNA processing in the mitochondrion	3.606	-0.707
Signaling by ALK	3.464	-0.832
MYC Mediated Apoptosis Signaling	2.558	-1.706
Nonhomologous End-Joining (NHEJ)	4.243	0
RHO GTPases activate PKNs	3.742	-0.5
RHO GTPases Activate ROCKs	3.606	-0.632
MyD88 cascade initiated on plasma membrane	3.606	-0.632
Angiopoietin Signaling	3.272	0.962
Melanoma Signaling	3.545	-0.688
PEDF Signaling	4.226	0
RHO GTPases activate PAKs	3.317	0.905
ER-Mitochondrial Communication Signaling Pathway	2.92	-1.298
RAF-independent MAPK1/3 activation	3.5	-0.707
CSDE1 Signaling Pathway	3.578	-0.626
TCA Cycle II (Eukaryotic)	3.464	0.728
Interleukin-6 family signaling	3.742	-0.447
rRNA processing	3.464	-0.707
Thrombin signalling through proteinase activated receptors (PARs)	3.317	0.832
Mismatch Repair	2.236	-1.897
IL-17A Signaling in Airway Cells	3.128	1
Pyrimidine Deoxyribonucleotides De Novo Biosynthesis I	2.449	-1.667
Metabolism of porphyrins	3.464	0.632
Pyruvate metabolism	3.873	-0.209
Pentose Phosphate Pathway	2.646	-1.414
Mevalonate Pathway I	2.646	1.414
Gastrin-CREB signalling pathway via PKC and MAPK	2.646	-1.414
Syndecan interactions	3.742	-0.302
RAS processing	3.742	-0.302
Mitotic Roles of Polo-Like Kinase	2.309	-1.732
Pyroptosis	3.464	-0.577
Regulation of eIF4 and p70S6K Signaling	3.157	-0.87
Protein methylation	3.317	-0.707
Tumoricidal Function of Hepatic Natural Killer Cells	2.121	-1.897
Sumoylation Pathway	-2.469	1.543
Lymphotoxin β Receptor Signaling	3.771	-0.229
Telomere Extension by Telomerase	3	1
HER-2 Signaling in Breast Cancer	3.4	0.577
Isoleucine Degradation I	2.449	1.508
Signaling by NTRK2 (TRKB)	3.317	0.632
DYRK1A Signaling Pathway	3.666	0.25
FOXO-mediated transcription	2.236	-1.667
Ketogenesis	2	1.89
Fatty acyl-CoA biosynthesis	3.873	0
Pyrimidine Ribonucleotides Interconversion	3.162	-0.707
Superpathway of Methionine Degradation	3.606	-0.258
Transcriptional regulation of brown and beige adipocyte differentiation	3.317	-0.535
Interconversion of nucleotide di- and triphosphates	3.606	-0.229
Citric acid cycle (TCA cycle)	3.606	0.229
ISGylation Signaling Pathway	3.042	-0.781
Role of RIG1-like Receptors in Antiviral Innate Immunity	2.53	-1.291
Hematoma Resolution Signaling Pathway	2.463	-1.344
Pentose phosphate pathway	2.646	-1.155
Pyrimidine Ribonucleotides De Novo Biosynthesis	3.162	-0.632
IL-9 Signaling	3.207	-0.577
Non-Small Cell Lung Cancer Signaling	3.78	0
G-protein beta:gamma signalling	3.742	0
Insertion of tail-anchored proteins into the endoplasmic reticulum membrane	3.742	0
TNFR1 Signaling	3.71	0
Induction of Apoptosis by HIV1	3	0.707
Glyoxylate metabolism and glycine degradation	3	0.707
Transcriptional regulation by RUNX2	1.698	-2
Cholesterol Biosynthesis II (via 24,25-dihydrolanosterol)	3.317	-0.378
Cholesterol Biosynthesis III (via Desmosterol)	3.317	-0.378
Cholesterol Biosynthesis I	3.317	-0.378
GADD45 Signaling	1.279	2.4
MAPK6/MAPK4 signaling	2.84	0.832
Signal regulatory protein family interactions	2.236	1.414
Gluconeogenesis I	2.646	1
ATF6 (ATF6-alpha) activates chaperone genes	2.828	-0.816
Glycogen Degradation II	2.236	-1.342
Thioredoxin Pathway	2.236	1.342
Arginine Degradation VI (Arginase 2 Pathway)	2.236	1.342
Interleukin-9 signaling	2.236	-1.342
Selenocysteine Biosynthesis II (Archaea and Eukaryotes)	2.236	1.342
Insulin Receptor Signaling	3.414	0.14
Androgen Signaling	3.53	0
Cerebral Malformation Signaling Pathway	2.967	-0.557
PI3K/AKT Signaling	2.84	-0.662
Transcriptional Regulation by VENTX	2.982	-0.5
Maturation of TCA enzymes and regulation of TCA cycle	3.162	-0.302
Antigen Presentation Pathway	3.464	0
SUMOylation of DNA methylation proteins	3.464	0
Dissolution of Fibrin Clot	3	0.447
DNA damage-induced 14-3-3σ Signaling	1.941	-1.5
Heme signaling	-3.138	-0.277
Leucine Degradation I	2	1.414
Metabolism of folate and pterines	2	1.414
Mitotic Telophase/Cytokinesis	2.828	-0.577
Nucleotide biosynthesis	2	1.387
Role of p14/p19ARF in Tumor Suppression	-3.051	-0.333
Polyamine Regulation in Colon Cancer	3.182	0.186
RAN Signaling	2.828	-0.535
FAT10 Cancer Signaling Pathway	3.357	0
Mitochondrial calcium ion transport	2	1.342
Superpathway of Serine and Glycine Biosynthesis I	2	1.342
Z-decay: degradation of maternal mRNAs by zygotically expressed factors	3	-0.333
Cysteine Biosynthesis III (mammalia)	3	-0.333
Regulation of cholesterol biosynthesis by SREBP (SREBF)	3.317	0
Branched-chain amino acid catabolism	2.828	0.471
Nucleotide salvage	2.449	-0.832
Endocannabinoid Cancer Inhibition Pathway	-1.75	1.483
Coronavirus Pathogenesis Pathway	-2.8	0.431
Endoplasmic Reticulum Stress Pathway	2.887	0.333
Valine Degradation I	3.162	0
FOXO-mediated transcription of cell cycle genes	3.162	N/A
RHO GTPases activate CIT	3.162	0
Methionine Degradation I (to Homocysteine)	2.828	-0.333
RHO GTPases activate KTN1	2.828	0.333
Class I peroxisomal membrane protein import	2.449	-0.707
Aryl Hydrocarbon Receptor Signaling	1.622	-1.512
Amyloid Processing	1	2.121
Parkinson's Signaling Pathway	-0.812	2.287
Heme Biosynthesis II	2.236	0.816
DNA Double-Strand Break Repair by Homologous Recombination	2.236	-0.816
Glycogen Degradation III	2.236	-0.816
DNA Double-Strand Break Repair by Non-Homologous End Joining	2.449	0.577
Role of PI3K/AKT Signaling in the Pathogenesis of Influenza	2.324	0.688
Pentose Phosphate Pathway (Non-oxidative Branch)	2	-1
Pexophagy	3	N/A
Aspartate Degradation II	2	1
Oleate Biosynthesis II (Animals)	2	-1
Cytosolic iron-sulfur cluster assembly	2	-1
Glutamate and glutamine metabolism	2.646	0.333
FAT10 Signaling Pathway	2.236	-0.707
Malate-aspartate shuttle	2.236	0.707
Apelin Muscle Signaling Pathway	2.236	-0.707
Cilia Biogenesis Signaling Pathway	1.835	-1.068
NFE2L2 regulates pentose phosphate pathway genes	2.449	-0.447
Role of BRCA1 in DNA Damage Response	2.309	-0.577
Granzyme B Signaling	1.342	-1.508
Alpha-protein kinase 1 signaling pathway	2.828	N/A
Small Cell Lung Cancer Signaling	2.828	0
Cellular response to mitochondrial stress	2.828	0
IL-22 Signaling	2.828	0
Protein lipoylation	2.449	-0.378
Advanced glycosylation endproduct receptor signaling	2.449	-0.378
Assembly of RNA Polymerase III Complex	2.449	-0.378
Protein Kinase A Signaling	2.688	-0.106
Ferroptosis Signaling Pathway	2.5	-0.289
Role of PKR in Interferon Induction and Antiviral Response	2.771	0
PPARα/RXRα Activation	-2.474	-0.272
Azathioprine ADME	2.449	0.277
Activation of IRF by Cytosolic Pattern Recognition Receptors	2.132	-0.577
Serine biosynthesis	2.646	N/A
Urea cycle	2.646	N/A
Epithelial Adherens Junction Signaling	1.627	1.016
Apelin Adipocyte Signaling Pathway	1.976	0.626
Meiosis Initiation Signaling Pathway	2.6	0
TNFR2 Signaling	2.309	0.277
Oncogene Induced Senescence	1.941	-0.632
Dopamine Receptor Signaling	2.111	-0.447
Rap1 signalling	2.236	-0.302
Transcriptional Regulation by E2F6	-0.378	2.138
CLEAR Signaling Pathway	0.718	1.782
Role of CHK Proteins in Cell Cycle Checkpoint Control	1.807	0.688
Ketolysis	N/A	2.449
Transcriptional Regulation by NPAS4	2	0.447
PD-1, PD-L1 cancer immunotherapy pathway	-2.197	0.174
Tuberculosis Latent Signaling Pathway	-1.121	1.213
Adipogenesis pathway	-0.911	1.414
AMPK Signaling	2.309	0
Huntington's Disease Signaling	1.852	0.457
Zymosterol Biosynthesis	2.236	N/A
Colanic Acid Building Blocks Biosynthesis	2.236	0
Ketone body metabolism	N/A	2.236
Role of JAK1, JAK2 and TYK2 in Interferon Signaling	0.816	-1.342
BEX2 Signaling Pathway	1.029	-1.095
Ephrin A Signaling	1.953	-0.149
Tetrahydrofolate Salvage from 5,10-methenyltetrahydrofolate	N/A	2
Glutathione Redox Reactions II	2	0
OAS antiviral response	2	0
Inhibition of ARE-Mediated mRNA Degradation Pathway	1.697	-0.263
Hereditary Breast Cancer Signaling	1.941	0
Sirtuin Signaling Pathway	0.659	1.279
TWEAK Signaling	1.698	-0.229
ROBO SLIT Signaling Pathway	-1.069	-0.822
HIPPO signaling	-1.225	0.655
IL-10 Signaling	0.258	-1.508
ATF4 activates genes in response to endoplasmic reticulum stress	1.5	0.258
Cell Cycle: G2/M DNA Damage Checkpoint Regulation	-1.213	0.5
Mismatch Repair in Eukaryotes	1.342	-0.302
Cell Cycle Regulation by BTG Family Proteins	1.633	N/A
IL-12 Signaling and Production in Macrophages	0.855	0.762
ATM Signaling	0.354	1.183
Gene and protein expression by JAK-STAT signaling after IL-12 stimulation	0.186	-1.3
Cyclins and Cell Cycle Regulation	-0.728	-0.688
Apoptosis Signaling	0.152	-1.26
Acetyl-CoA Biosynthesis I (Pyruvate Dehydrogenase Complex)	N/A	1.342
TYSND1 cleaves peroxisomal proteins	N/A	1.342
BAG2 Signaling Pathway	1.091	0.2
p53 Signaling	0.756	-0.408
Cell Cycle: G1/S Checkpoint Regulation	-0.218	0.943
GP1b-IX-V activation signalling	N/A	-1.134
Folate Transformations I	N/A	1.134
UDP-N-acetyl-D-galactosamine Biosynthesis II	N/A	-1.134
Semaphorin Neuronal Repulsive Signaling Pathway	0	1.093
Proline Biosynthesis II (from Arginine)	N/A	1
FasL/ CD95L signaling	N/A	-1
Branched-chain α-keto acid Dehydrogenase Complex	N/A	1
Pentose Phosphate Pathway (Oxidative Branch)	N/A	-1
Glycogen Biosynthesis II (from UDP-D-Glucose)	N/A	-1
Formation of xylulose-5-phosphate	N/A	-1
Chaperone Mediated Autophagy Signaling Pathway	0.365	-0.488
Kinetochore Metaphase Signaling Pathway	-0.408	-0.429
Stress Granule Signaling Pathway	0.504	-0.243
Purine Nucleotides De Novo Biosynthesis II	N/A	0.707
Glycolysis I	N/A	0.632
Apelin Pancreas Signaling Pathway	-0.243	-0.243
GDP-mannose Biosynthesis	N/A	0.447
Dolichyl-diphosphooligosaccharide Biosynthesis	N/A	0.447
Folate Polyglutamylation	N/A	0.447
CMP-N-acetylneuraminate Biosynthesis I (Eukaryotes)	N/A	0.447
Pyrophosphate hydrolysis	N/A	N/A
GDP-L-fucose Biosynthesis I (from GDP-D-mannose)	N/A	N/A
Glycine Biosynthesis I	N/A	N/A
Molybdenum Cofactor Biosynthesis	N/A	N/A
Germ Cell-Sertoli Cell Junction Signaling	N/A	N/A
Phagosome Maturation	N/A	N/A
SUMOylation of nuclear envelope proteins	N/A	N/A
Apelin Liver Signaling Pathway	N/A	0
Galactose catabolism	N/A	N/A
Glucocorticoid Receptor Signaling	N/A	N/A
1,25-dihydroxyvitamin D3 Biosynthesis	N/A	N/A
NFE2L2 regulating TCA cycle genes	N/A	N/A
Fatty Acid Biosynthesis Initiation II	N/A	N/A
Role of IL-17A in Arthritis	N/A	N/A
4-aminobutyrate Degradation I	N/A	N/A
Glutathione Biosynthesis	N/A	N/A
L-cysteine Degradation III	N/A	N/A
S-methyl-5-thio-α-D-ribose 1-phosphate Degradation	N/A	N/A
Flavin Biosynthesis IV (Mammalian)	N/A	N/A
Coenzyme A Biosynthesis	N/A	N/A
Mechanisms of Viral Exit from Host Cells	N/A	N/A
Uridine-5'-phosphate Biosynthesis	N/A	N/A
β-alanine Degradation I	N/A	N/A
L-glutamine Biosynthesis II (tRNA-dependent)	N/A	N/A
Iron homeostasis signaling pathway	N/A	N/A
5-aminoimidazole Ribonucleotide Biosynthesis I	N/A	N/A
Diphthamide Biosynthesis	N/A	N/A
Heme Degradation	N/A	N/A
Extrinsic Prothrombin Activation Pathway	N/A	N/A
Proline Biosynthesis I	N/A	0
2-ketoglutarate Dehydrogenase Complex	N/A	N/A
NADH Repair	N/A	N/A
Clathrin-mediated Endocytosis Signaling	N/A	N/A
Palmitate Biosynthesis I (Animals)	N/A	N/A
Tetrahydrobiopterin Biosynthesis II	N/A	N/A
Role of MAPK Signaling in the Pathogenesis of Influenza	N/A	N/A
Tetrahydrobiopterin Biosynthesis I	N/A	N/A
Formaldehyde Oxidation II (Glutathione-dependent)	N/A	N/A
Nucleotide Excision Repair Pathway	N/A	N/A
N-acetylglucosamine Degradation I	N/A	N/A
Hypusine Biosynthesis	N/A	N/A
Tight Junction Signaling	N/A	N/A
Heme Biosynthesis from Uroporphyrinogen-III I	N/A	N/A
Serine Biosynthesis	N/A	N/A
Oxidized GTP and dGTP Detoxification	N/A	N/A
N-acetylglucosamine Degradation II	N/A	N/A
Xenobiotic Metabolism Signaling	N/A	N/A
Cleavage and Polyadenylation of Pre-mRNA	N/A	N/A
Semaphorin Signaling in Neurons	N/A	N/A
D-glucuronate Degradation I	N/A	N/A
Inosine-5'-phosphate Biosynthesis II	N/A	N/A
